# Supplementary material for: Pathologist-interpretable breast cancer subtyping and stratification from AI-inferred nuclear features
Source: bioRxiv. 2025 Sep 6:2025.09.04.674077. Preprint. [Version 1] doi: 10.1101/2025.09.04.674077 (PMC12466788; doi:10.1101/2025.09.04.674077)
Supplement: Supplement 2 [file media-2.zip]

Archive with 21 entries (20 files):
- EXPAND_SupplementaryTables/
- EXPAND_SupplementaryTables/SupplementaryTable1.xlsx
- __MACOSX/EXPAND_SupplementaryTables/._SupplementaryTable1.xlsx
- EXPAND_SupplementaryTables/SupplementaryTable7.xlsx
- __MACOSX/EXPAND_SupplementaryTables/._SupplementaryTable7.xlsx
- EXPAND_SupplementaryTables/SupplementaryTable6.xlsx
- __MACOSX/EXPAND_SupplementaryTables/._SupplementaryTable6.xlsx
- EXPAND_SupplementaryTables/SupplementaryTable5.xlsx
- __MACOSX/EXPAND_SupplementaryTables/._SupplementaryTable5.xlsx
- EXPAND_SupplementaryTables/SupplementaryTable9.xlsx
- __MACOSX/EXPAND_SupplementaryTables/._SupplementaryTable9.xlsx
- EXPAND_SupplementaryTables/SupplementaryTable8.xlsx
- __MACOSX/EXPAND_SupplementaryTables/._SupplementaryTable8.xlsx
- EXPAND_SupplementaryTables/SupplementaryTable4.xlsx
- __MACOSX/EXPAND_SupplementaryTables/._SupplementaryTable4.xlsx
- EXPAND_SupplementaryTables/SupplementaryTable3.xlsx
- __MACOSX/EXPAND_SupplementaryTables/._SupplementaryTable3.xlsx
- EXPAND_SupplementaryTables/SupplementaryTableLegends.docx
- __MACOSX/EXPAND_SupplementaryTables/._SupplementaryTableLegends.docx
- EXPAND_SupplementaryTables/SupplementaryTable2.xlsx
- __MACOSX/EXPAND_SupplementaryTables/._SupplementaryTable2.xlsx
