# Supplementary material for: Pathologist-interpretable breast cancer subtyping and stratification from AI-inferred nuclear features
Source: bioRxiv. 2025 Sep 6:2025.09.04.674077. Preprint. [Version 1] doi: 10.1101/2025.09.04.674077 (PMC12466788; doi:10.1101/2025.09.04.674077)
Supplement: Supplement 2 [file media-2.zip › EXPAND_SupplementaryTables/SupplementaryTable1.xlsx]

## Sheet: Sheet1
SampleID	HER2_Status	PR_Status	ER_Status	AREA (MM2) OF [EPITHELIAL] IN [TISSUE]_HE	AREA (MM2) OF [ESI_0080] IN [TISSUE]_HE	AREA (MM2) OF [NECROSIS] IN [TISSUE]_HE	AREA (MM2) OF [STROMA] IN [TISSUE]_HE	AREA (MM2) OF [TUMOR] IN [TISSUE]_HE	AREA PROP [[EPITHELIAL] OVER [TUMOR]] IN [TISSUE]_HE	AREA PROP [[ESI_0080] OVER [TUMOR]] IN [TISSUE]_HE	AREA PROP [[STROMA] OVER [TUMOR]] IN [TISSUE]_HE	CELL CLUSTERING PROPERTIES: BALL-HALL INDEX OF CANCER IN EPITHELIAL_HE	CELL CLUSTERING PROPERTIES: BALL-HALL INDEX OF CANCER IN ESI_0080_HE	CELL CLUSTERING PROPERTIES: BALL-HALL INDEX OF CANCER IN STROMA_HE	CELL CLUSTERING PROPERTIES: BALL-HALL INDEX OF CANCER IN TUMOR_HE	CELL CLUSTERING PROPERTIES: BALL-HALL INDEX OF FIBROBLAST IN EPITHELIAL_HE	CELL CLUSTERING PROPERTIES: BALL-HALL INDEX OF FIBROBLAST IN ESI_0080_HE	CELL CLUSTERING PROPERTIES: BALL-HALL INDEX OF FIBROBLAST IN STROMA_HE	CELL CLUSTERING PROPERTIES: BALL-HALL INDEX OF FIBROBLAST IN TUMOR_HE	CELL CLUSTERING PROPERTIES: BALL-HALL INDEX OF LYMPHOCYTE IN EPITHELIAL_HE	CELL CLUSTERING PROPERTIES: BALL-HALL INDEX OF LYMPHOCYTE IN ESI_0080_HE	CELL CLUSTERING PROPERTIES: BALL-HALL INDEX OF LYMPHOCYTE IN STROMA_HE	CELL CLUSTERING PROPERTIES: BALL-HALL INDEX OF LYMPHOCYTE IN TUMOR_HE	CELL CLUSTERING PROPERTIES: BALL-HALL INDEX OF MACROPHAGE IN EPITHELIAL_HE	CELL CLUSTERING PROPERTIES: BALL-HALL INDEX OF MACROPHAGE IN ESI_0080_HE	CELL CLUSTERING PROPERTIES: BALL-HALL INDEX OF MACROPHAGE IN STROMA_HE	CELL CLUSTERING PROPERTIES: BALL-HALL INDEX OF MACROPHAGE IN TUMOR_HE	CELL CLUSTERING PROPERTIES: BALL-HALL INDEX OF PLASMA IN EPITHELIAL_HE	CELL CLUSTERING PROPERTIES: BALL-HALL INDEX OF PLASMA IN ESI_0080_HE	CELL CLUSTERING PROPERTIES: BALL-HALL INDEX OF PLASMA IN STROMA_HE	CELL CLUSTERING PROPERTIES: BALL-HALL INDEX OF PLASMA IN TUMOR_HE	CELL CLUSTERING PROPERTIES: CALINSKI-HARABASZ INDEX OF CANCER IN EPITHELIAL_HE	CELL CLUSTERING PROPERTIES: CALINSKI-HARABASZ INDEX OF CANCER IN ESI_0080_HE	CELL CLUSTERING PROPERTIES: CALINSKI-HARABASZ INDEX OF CANCER IN STROMA_HE	CELL CLUSTERING PROPERTIES: CALINSKI-HARABASZ INDEX OF CANCER IN TUMOR_HE	CELL CLUSTERING PROPERTIES: CALINSKI-HARABASZ INDEX OF FIBROBLAST IN EPITHELIAL_HE	CELL CLUSTERING PROPERTIES: CALINSKI-HARABASZ INDEX OF FIBROBLAST IN ESI_0080_HE	CELL CLUSTERING PROPERTIES: CALINSKI-HARABASZ INDEX OF FIBROBLAST IN STROMA_HE	CELL CLUSTERING PROPERTIES: CALINSKI-HARABASZ INDEX OF FIBROBLAST IN TUMOR_HE	CELL CLUSTERING PROPERTIES: CALINSKI-HARABASZ INDEX OF LYMPHOCYTE IN EPITHELIAL_HE	CELL CLUSTERING PROPERTIES: CALINSKI-HARABASZ INDEX OF LYMPHOCYTE IN ESI_0080_HE	CELL CLUSTERING PROPERTIES: CALINSKI-HARABASZ INDEX OF LYMPHOCYTE IN STROMA_HE	CELL CLUSTERING PROPERTIES: CALINSKI-HARABASZ INDEX OF LYMPHOCYTE IN TUMOR_HE	CELL CLUSTERING PROPERTIES: CALINSKI-HARABASZ INDEX OF MACROPHAGE IN EPITHELIAL_HE	CELL CLUSTERING PROPERTIES: CALINSKI-HARABASZ INDEX OF MACROPHAGE IN ESI_0080_HE	CELL CLUSTERING PROPERTIES: CALINSKI-HARABASZ INDEX OF MACROPHAGE IN STROMA_HE	CELL CLUSTERING PROPERTIES: CALINSKI-HARABASZ INDEX OF MACROPHAGE IN TUMOR_HE	CELL CLUSTERING PROPERTIES: CALINSKI-HARABASZ INDEX OF PLASMA IN EPITHELIAL_HE	CELL CLUSTERING PROPERTIES: CALINSKI-HARABASZ INDEX OF PLASMA IN ESI_0080_HE
TCGA-A1-A0SB	Negative	Negative	Positive	0.0261967	0.0315172	0.00676179	0.064105	0.0476015	0.310093	0.481003	0.689907	0.611673	0.630641	0.714658	0.716211	0.421611	0.591206	0.741236	0.70578	0.709854	0.766918	0.736323	0.727892	0.478258	0.599314	0.63822	0.611861	0.517653	0.557077	0.589199	0.639725	0.0105176	0.01149	0.0216278	0.0108038	0.0160824	0.0119052	0.0190314	0.0163123	0.0100907	0.00779228	0.00775347	0.0100917	0.00753526	0.0106712	0.00746061	0.0117252	0.0095973	0.00443808
TCGA-A1-A0SD	Negative	Positive	Positive	0.035484	0.0588412	0.00897152	0.0935176	0.0678485	0.291762	0.630519	0.708238	0.596607	0.677011	0.637413	0.637338	0.740243	0.814607	0.811563	0.856177	0.640583	0.703362	0.713023	0.729101	0.492319	0.619368	0.57429	0.588548	0.366957	0.411362	0.461315	0.516558	0.00832247	0.00984336	0.00338193	0.0081014	0.0258423	0.0276347	0.0339096	0.0326415	0.00410216	0.00398119	0.00625258	0.00730998	0.00800935	0.0078947	0.0124502	0.015676	0.0080291	0.00310669
TCGA-A1-A0SE	Negative	Positive	Positive	0.0477805	0.0768899	5.49803e-05	0.0897738	0.0731322	0.377901	0.764494	0.622099	0.694095	0.806653	0.682426	0.687791	0.549886	0.796968	0.666089	0.652659	0.502756	0.659203	0.582924	0.581199	0.176967	0.31592	0.325913	0.269318	0.150181	0.334101	0.236843	0.279352	0.00673925	0.00790794	0.00303728	0.00648515	0.0127538	0.0144089	0.0288487	0.0253231	0.00472354	0.00189548	0.00197251	0.00290594	0.00595989	0.00437171	0.00388059	0.00574587	0.00803907	0.00242494
TCGA-A1-A0SF	Negative	Positive	Positive	0.00703172	0.0505227	0.000299043	0.16193	0.0857499	0	0.428523	1	0.451814	0.495446	0.427813	0.454164	0.413328	0.771568	0.843557	0.855883	0.417914	0.734516	0.834676	0.843662	0.477929	0.649503	0.754125	0.75217	0.242021	0.611685	0.713219	0.672822	0.00331853	0.00484042	0.00494894	0.00360523	0.0136003	0.0334089	0.0599951	0.0499402	0.00839553	0.0246655	0.0370821	0.0408884	0.0114014	0.0390718	0.0529184	0.0614982	0.013401	0.0164331
TCGA-A1-A0SH	Negative	Positive	Negative	0.0280819	0.0529995	0.00114205	0.0680004	0.0506651	0.312638	0.760065	0.687362	0.600489	0.762746	0.687447	0.707058	0.594357	0.765774	0.75948	0.776453	0.438146	0.645268	0.626998	0.629605	0.376864	0.357774	0.436056	0.450508	0.318301	0.403915	0.406333	0.426419	0.00516156	0.0072861	0.00666345	0.00568131	0.0116517	0.0178941	0.0295204	0.0255227	0.00305151	0.00295793	0.00673193	0.00700596	0.00371457	0.00937152	0.0140498	0.0125802	0.0102713	0.00470348
TCGA-A1-A0SI	Negative	Positive	Positive	0.074999	0.122117	0.00558735	0.134858	0.111739	0.389561	0.795129	0.610439	0.713586	0.82277	0.807517	0.73049	0.689548	0.812802	0.789398	0.803026	0.772567	0.858617	0.858948	0.804114	0.662135	0.85186	0.827393	0.727443	0.543124	0.734231	0.721528	0.695926	0.0164357	0.0219906	0.0121785	0.0170909	0.0112259	0.0179885	0.0260084	0.0226032	0.0152909	0.0235128	0.0316852	0.0362785	0.0122187	0.0380635	0.0432562	0.0501556	0.00805841	0.0074241
TCGA-A1-A0SJ	Negative	Positive	Positive	0.0847063	0.0830096	0.00881834	0.0986949	0.0991661	0.510631	0.608935	0.489369	0.668898	0.722617	0.706159	0.698303	0.638995	0.770927	0.798306	0.807129	0.563069	0.684931	0.723976	0.751739	0.420271	0.572354	0.607737	0.559883	0.206791	0.51561	0.581971	0.531134	0.0434198	0.0339113	0.0158837	0.0425782	0.0259011	0.0530434	0.0699428	0.0590982	0.00523686	0.00975299	0.0136052	0.0148931	0.0152812	0.0379427	0.0429114	0.0498291	0.0151725	0.0116709
TCGA-A1-A0SM	Positive	Negative	Positive	0.0884491	0.0978872	0.000422398	0.0759215	0.089866	0.596655	0.792283	0.403345	0.692802	0.832077	0.803523	0.779383	0.577471	0.791412	0.751391	0.771172	0.602939	0.781511	0.74595	0.735108	0.34903	0.616495	0.602414	0.557799	0.296405	0.543426	0.58163	0.567451	0.0410516	0.0448573	0.0203538	0.0422119	0.0138827	0.0508976	0.0736485	0.0631623	0.00388334	0.00980787	0.0121436	0.0133689	0.00762258	0.0224766	0.0278552	0.0307629	0.00787478	0.0072767
TCGA-A1-A0SN	Positive	Positive	Positive	0.0322279	0.0744071	0.00463828	0.099377	0.0689039	0.255217	0.785125	0.744783	0.697181	0.832882	0.7247	0.656483	0.74564	0.907571	0.788751	0.778586	0.718613	0.861305	0.84168	0.787322	0.426707	0.727801	0.683849	0.564906	0.613351	0.837865	0.756653	0.714779	0.00759138	0.0086511	0.00896544	0.00830371	0.0222595	0.0188112	0.0299506	0.027187	0.0077285	0.00807855	0.0110932	0.0138476	0.00774137	0.00974555	0.0140651	0.0174039	0.00771484	0.00365543
TCGA-A1-A0SP	Negative	Negative	Negative	0.263948	0.223982	0.0413516	0.273916	0.292053	0.543349	0.558361	0.456651	0.741498	0.795833	0.758583	0.80057	0.353214	0.724155	0.704313	0.740287	0.681871	0.750611	0.698267	0.734419	0.289597	0.704256	0.682804	0.628453	0.283898	0.664582	0.655833	0.627653	0.0695597	0.0653349	0.0561393	0.0694722	0.0235054	0.0471367	0.109112	0.090336	0.0116632	0.0519865	0.0693049	0.0691467	0.00955764	0.0804938	0.107055	0.111627	0.0142665	0.0286677
TCGA-A1-A0SQ	Negative	Positive	Positive	0.0983041	0.0845566	0.000706021	0.130023	0.122893	0.474696	0.500646	0.525304	0.597154	0.707636	0.550596	0.611496	0.414945	0.723178	0.684148	0.706315	0.483915	0.592817	0.591751	0.608322	0.154979	0.342264	0.305068	0.285863	0.181438	0.242541	0.314888	0.311733	0.0466611	0.0428612	0.010771	0.0420662	0.0187645	0.0217714	0.0663544	0.052756	0.0042957	0.00430053	0.00705415	0.0073439	0.00449961	0.00904731	0.0131071	0.0125775	0.0096489	0.00342881
TCGA-A2-A04N	Negative	Positive	Positive	0.153454	0.301422	0.00268087	0.3229	0.25231	0.347703	0.869709	0.652297	0.759976	0.879224	0.956578	0.789695	0.797903	0.944166	0.966424	0.966493	0.706031	0.8636	0.883678	0.816338	0.436151	0.682927	0.732801	0.552213	0.504257	0.724791	0.66593	0.610412	0.0284267	0.0384449	0.0274543	0.0314896	0.0192784	0.0434945	0.0619428	0.0549451	0.00646033	0.00663445	0.00950391	0.0109358	0.0380608	0.0189921	0.0261891	0.0549514	0.0243888	0.00830117
TCGA-A2-A04P	Negative	Negative	Negative	0.0847073	0.121123	0.0329368	0.242865	0.171861	0.271457	0.512963	0.728543	0.620086	0.743126	0.767151	0.708014	0.535565	0.748615	0.762369	0.75285	0.774173	0.785124	0.795393	0.804575	0.630608	0.849686	0.849965	0.784513	0.556439	0.834079	0.825094	0.780832	0.227924	0.351195	0.389343	0.251151	0.0992736	0.201797	0.306631	0.244799	0.0963405	0.325227	0.607613	0.63589	0.146687	0.481792	0.714344	0.75145	0.105276	0.213564
TCGA-A2-A04Q	Negative	Negative	Negative	0.0090074	0.0101369	0.00598568	0.0390716	0.024954	0.186063	0.29442	0.813937	0.390804	0.654383	0.541141	0.474691	0.245186	0.734648	0.55159	0.60011	0.539511	0.658646	0.782149	0.758675	0.478609	0.815697	0.760951	0.698012	0.523843	0.737163	0.935014	0.687731	0.0333758	0.00498249	0.00941796	0.0338429	0.0101741	0.00253942	0.0112328	0.00936307	0.0168224	0.00843649	0.0212696	0.0230039	0.00975168	0.0111164	0.0231853	0.0243003	0.0230301	0.019102
TCGA-A2-A04R	Negative	Positive	Positive	0.301115	0.295597	0.001044	0.136355	0.244367	0.760772	0.880609	0.239228	0.880559	0.904172	0.909078	0.934173	0.757591	0.82752	0.8088	0.833552	0.917086	0.89081	0.778192	0.861301	0.632226	0.684569	0.625016	0.649194	0.473484	0.534506	0.466215	0.526874	0.0725826	0.0695289	0.0220421	0.0731126	0.0156065	0.0198759	0.0228292	0.0210186	0.0216801	0.0114349	0.00888046	0.0152544	0.0204315	0.0290378	0.0286247	0.0406407	0.0203004	0.00989932
TCGA-A2-A04T	Negative	Negative	Negative	0.110455	0.129346	0.0358689	0.221289	0.175998	0.360602	0.534918	0.639398	0.617198	0.769483	0.78508	0.692081	0.436564	0.689875	0.716001	0.709296	0.756314	0.813899	0.835122	0.79669	0.516482	0.796823	0.818629	0.749126	0.584381	0.778145	0.802935	0.765099	0.0416239	0.0595345	0.0861536	0.0471677	0.0231688	0.0349107	0.103645	0.0790996	0.0412391	0.0834304	0.155549	0.165047	0.0435431	0.157824	0.300014	0.311611	0.0628044	0.0976167
TCGA-A2-A04U	Negative	Negative	Negative	0.307995	0.192305	0.0359995	0.110323	0.235254	0.811723	0.595075	0.188277	0.806945	0.834467	0.820487	0.904605	0.636854	0.762381	0.797065	0.818035	0.602863	0.636714	0.598131	0.678494	0.168439	0.531008	0.517531	0.421975	0.289444	0.525047	0.516887	0.493724	0.127182	0.102766	0.0548547	0.126098	0.0172501	0.0383733	0.0768392	0.063571	0.00966717	0.0136039	0.0233721	0.0220979	0.0197787	0.0451962	0.0750086	0.0736846	0.0575828	0.0439891
TCGA-A2-A04V	Negative	Positive	Positive	0.509422	0.765959	0.0128912	0.607996	0.603667	0.503674	0.923986	0.496326	0.816026	0.899939	0.940809	0.834832	0.833845	0.932535	0.920728	0.929344	0.874331	0.900341	0.882733	0.8857	0.555896	0.7869	0.736835	0.71998	0.74563	0.869347	0.686302	0.77272	0.182492	0.199746	0.0752804	0.18337	0.0487258	0.118625	0.145194	0.127117	0.0398473	0.0258906	0.0228758	0.0354139	0.0309832	0.0500655	0.06013	0.0775163	0.0493401	0.0334119
TCGA-A2-A04W	Positive	Negative	Negative	0.278676	0.503914	0.0146743	0.692795	0.511851	0.305423	0.716893	0.694577	0.763397	0.76611	0.821491	0.789935	0.829435	0.880769	0.900575	0.923094	0.719211	0.801647	0.832625	0.846645	0.569022	0.713598	0.757488	0.702707	0.607258	0.723862	0.789484	0.783015	0.0615764	0.0696822	0.0450863	0.0620041	0.0873908	0.117215	0.164734	0.147479	0.0178053	0.0380536	0.0876832	0.0922297	0.0300256	0.073984	0.12847	0.147474	0.0556232	0.0649642
TCGA-A2-A04X	Positive	Positive	Positive	0.236295	0.237415	0.0153396	0.193724	0.23549	0.609318	0.73393	0.390682	0.706925	0.867446	0.8404	0.752516	0.628622	0.834913	0.810154	0.77753	0.846529	0.887828	0.870244	0.814376	0.500792	0.802815	0.743537	0.628016	0.763989	0.908885	0.797906	0.773041	0.0619767	0.0608224	0.0276184	0.0621904	0.0211358	0.0349681	0.0716491	0.0587579	0.0258031	0.0343221	0.0664744	0.0681439	0.0173872	0.0499289	0.0823271	0.0870063	0.111608	0.0872271
TCGA-A2-A04Y	Negative	Positive	Positive	0.0769625	0.097273	0.000638815	0.0643651	0.0773399	0.603863	0.914622	0.396137	0.735712	0.850445	0.810634	0.761861	0.596143	0.774616	0.755327	0.696928	0.781815	0.81392	0.765287	0.780325	0.23745	0.621112	0.533696	0.491969	0.383822	0.597939	0.575581	0.538692	0.0139423	0.0184607	0.0138181	0.0154551	0.00686757	0.0171617	0.0250888	0.0206666	0.00404955	0.0108707	0.0136987	0.0151993	0.00985977	0.0107273	0.0121369	0.0142147	0.00458729	0.0036859
TCGA-A2-A0CL	Negative	Positive	Positive	0.0938824	0.180972	0.000975783	0.21631	0.163822	0.324539	0.804005	0.675461	0.682128	0.813115	0.852361	0.726182	0.728343	0.8746	0.763229	0.784242	0.843159	0.894771	0.871384	0.839421	0.845815	0.951293	0.909651	0.882547	0.844642	0.932837	0.878451	0.885369	0.0139489	0.0176268	0.0135425	0.0150017	0.0196752	0.0293673	0.0339575	0.0306269	0.0333352	0.0532937	0.0676133	0.0759241	0.0221651	0.0746358	0.0774338	0.0954713	0.0282204	0.0275946
TCGA-A2-A0CM	Negative	Negative	Negative	0.308545	0.230923	0.0204967	0.151699	0.256438	0.741561	0.655575	0.258439	0.791404	0.826787	0.827677	0.820293	0.65038	0.761961	0.784447	0.766972	0.885861	0.813749	0.764627	0.812969	0.476344	0.657255	0.649096	0.571632	0.492415	0.666408	0.593238	0.595816	0.0920642	0.0904198	0.0519403	0.0920707	0.030702	0.051072	0.0854139	0.0665694	0.0235167	0.0305383	0.0423183	0.0447929	0.0151234	0.0504186	0.0707884	0.0668639	0.0212225	0.0180976
TCGA-A2-A0CP	Negative	Positive	Positive	0.0493854	0.0874282	0.000388989	0.0954865	0.0769487	0.370244	0.826228	0.629756	0.775489	0.890088	0.914475	0.807487	0.74978	0.888885	0.873767	0.859938	0.715934	0.870005	0.78646	0.807082	0.500015	0.726045	0.585737	0.622254	0.608301	0.699813	0.589011	0.669643	0.0115969	0.0136638	0.00825672	0.0117845	0.0113503	0.0158664	0.0213878	0.0187778	0.00238754	0.00213179	0.00483186	0.00522154	0.0033009	0.00422902	0.00905485	0.0112749	0.00413196	0.0020297
TCGA-A2-A0CQ	Negative	Positive	Positive	0.1664	0.137166	0.00530598	0.074582	0.134652	0.76307	0.741278	0.23693	0.793856	0.881922	0.886733	0.840625	0.699847	0.8235	0.784487	0.749966	0.803962	0.822876	0.734789	0.761582	0.433729	0.679582	0.512322	0.524393	0.521833	0.674176	0.458452	0.554818	0.56836	0.552262	0.202203	0.580001	0.129838	0.311783	0.374071	0.326059	0.0518604	0.067055	0.0617062	0.0690932	0.0575834	0.167424	0.136073	0.149859	0.0713176	0.0537038
TCGA-A2-A0CS	Negative	Positive	Positive	0.246993	0.473008	0.0155576	0.657107	0.475378	0.288959	0.724542	0.711041	0.787445	0.814944	0.861611	0.830068	0.875522	0.920391	0.963582	0.985553	0.647878	0.839012	0.83621	0.828811	0.247659	0.536057	0.506824	0.457648	0.16686	0.456142	0.41265	0.436915	0.0723265	0.0873933	0.0427299	0.0751296	0.0620108	0.175445	0.216755	0.189983	0.00505072	0.00831595	0.00749506	0.00923999	0.00744561	0.0143973	0.0130656	0.0159763	0.00823292	0.00458824
TCGA-A2-A0CT	Negative	Negative	Positive	0.164801	0.277521	0.000783741	0.278804	0.236694	0.406006	0.85355	0.593994	0.737665	0.859803	0.904674	0.83926	0.888375	0.930292	0.933273	0.946651	0.940662	0.938542	0.893667	0.896915	0.707977	0.903986	0.810047	0.739068	0.741674	0.865368	0.778351	0.82774	0.0320636	0.0383834	0.0149429	0.0328109	0.037309	0.0456878	0.0616305	0.058284	0.0213762	0.0140027	0.0136088	0.0205656	0.0115343	0.0276413	0.0328607	0.0394545	0.0162215	0.0129449
TCGA-A2-A0CU	Negative	Positive	Positive	0.452136	0.421312	0.0134288	0.387493	0.459074	0.597042	0.668267	0.402958	0.756649	0.796977	0.768926	0.796502	0.752905	0.807303	0.820122	0.826728	0.674782	0.775333	0.753326	0.788265	0.613311	0.738311	0.718303	0.706066	0.294943	0.532658	0.517939	0.55568	0.125287	0.125065	0.0387015	0.122393	0.0516866	0.0967085	0.117198	0.101798	0.00954238	0.0141811	0.0146312	0.0164376	0.0240343	0.0537659	0.0534767	0.0680584	0.0180766	0.0122431
TCGA-A2-A0CV	Negative	Positive	Positive	0.364546	0.504306	0.0196096	0.543863	0.486836	0.440733	0.754306	0.559267	0.744355	0.776013	0.823676	0.797395	0.745289	0.854234	0.860168	0.866338	0.712677	0.818167	0.83061	0.824216	0.506985	0.717446	0.690159	0.672587	0.541033	0.733536	0.709528	0.731431	0.433849	0.404903	0.154547	0.434496	0.217286	0.437285	0.581311	0.516156	0.0438213	0.0728797	0.0846608	0.0987075	0.0480099	0.176767	0.209347	0.250014	0.101806	0.0915827
TCGA-A2-A0CW	Negative	Positive	Positive	0.0987691	0.192523	0.0048649	0.202366	0.159641	0.354733	0.877705	0.645267	0.764691	0.88368	0.879355	0.80948	0.682723	0.888398	0.851664	0.885736	0.780534	0.927291	0.886006	0.85608	0.506896	0.911329	0.870626	0.80463	0.448578	0.892062	0.836955	0.82056	0.0213511	0.0273952	0.0219374	0.0241337	0.00881876	0.0304849	0.0412347	0.0354988	0.00579429	0.0263864	0.0345085	0.0376805	0.00566447	0.0495242	0.0601792	0.0660467	0.00745785	0.0144926
TCGA-A2-A0CX	Positive	Negative	Positive	0.111292	0.121802	0.00846174	0.146619	0.138835	0.475798	0.638431	0.524202	0.769933	0.81966	0.890197	0.807363	0.614864	0.858217	0.854822	0.871327	0.614069	0.804642	0.824334	0.835288	0.404151	0.787463	0.782362	0.704602	0.423004	0.751591	0.779482	0.749062	0.039295	0.0345738	0.0279803	0.0400358	0.00838899	0.0290297	0.0473046	0.0390707	0.00533193	0.0157629	0.030449	0.0317699	0.00918706	0.0346206	0.0651634	0.0625807	0.00843808	0.0124334
TCGA-A2-A0CY	Negative	Positive	Positive	0.310997	0.240208	0.0198348	0.234956	0.299848	0.631667	0.583249	0.368333	0.685088	0.785897	0.780112	0.750828	0.549444	0.755315	0.78576	0.754734	0.701832	0.793109	0.787015	0.765774	0.327056	0.634229	0.677912	0.491816	0.366648	0.638848	0.701315	0.608182	0.0795192	0.070154	0.0389826	0.0787064	0.0188215	0.0524661	0.106048	0.0816044	0.010249	0.0255267	0.0494524	0.0436488	0.018219	0.0572583	0.103943	0.0901723	0.0426235	0.0381955
TCGA-A2-A0CZ	Negative	Positive	Positive	0.13356	0.157691	0.00106791	0.163915	0.160544	0.495839	0.714867	0.504161	0.677833	0.773133	0.791389	0.724048	0.695434	0.832739	0.715624	0.724305	0.805914	0.840547	0.736409	0.738668	0.720883	0.762593	0.65032	0.703029	0.636405	0.758016	0.561691	0.669094	0.0436555	0.0381763	0.0189091	0.0440765	0.0511573	0.0545534	0.116981	0.0972962	0.0282254	0.0206347	0.0260403	0.0304704	0.0260985	0.0398781	0.0471906	0.0614162	0.0359182	0.0184704
TCGA-A2-A0D0	Negative	Negative	Negative	0.161799	0.190714	0.00468664	0.373783	0.282834	0.32377	0.490916	0.67623	0.617363	0.701134	0.779331	0.716736	0.670017	0.752007	0.796809	0.791182	0.772214	0.75821	0.781799	0.781631	0.764772	0.777207	0.757241	0.765262	0.697926	0.712938	0.740862	0.729621	0.0125489	0.0172224	0.0254567	0.0142763	0.068828	0.06879	0.100238	0.0869588	0.020431	0.0284751	0.0500246	0.050941	0.0445915	0.0644989	0.0871559	0.107285	0.102128	0.0936618
TCGA-A2-A0D3	Negative	Positive	Positive	0.0293048	0.0812898	0.000537888	0.184203	0.109971	0.121833	0.537796	0.878167	0.659779	0.646412	0.66125	0.661781	0.775529	0.780713	0.864396	0.872987	0.672953	0.65052	0.714279	0.686061	0.660066	0.60528	0.62826	0.655287	0.639896	0.565009	0.457924	0.643194	0.00876643	0.0131728	0.00431717	0.00890832	0.039123	0.0451737	0.0566078	0.0553659	0.00648545	0.00389235	0.00344065	0.00500224	0.00930631	0.0178377	0.00993837	0.0171173	0.0185726	0.00762333
TCGA-A2-A0D4	Negative	Positive	Positive	0.194378	0.0968969	0.000541392	0.236143	0.232433	0.498687	0.303479	0.501313	0.656452	0.69915	0.727894	0.731023	0.732671	0.776658	0.791123	0.827418	0.752081	0.735065	0.773976	0.796371	0.733299	0.73717	0.818224	0.804276	0.451618	0.643815	0.831606	0.695143	0.064243	0.047375	0.0159873	0.0583501	0.0308643	0.0393074	0.0483499	0.0339908	0.0116419	0.0212613	0.0451323	0.0376718	0.03516	0.0533557	0.0897755	0.0934381	0.0138735	0.0142741
TCGA-A2-A0EM	Negative	Positive	Positive	0.101171	0.0719367	0.00409541	0.0618122	0.0901711	0.687758	0.580276	0.312242	0.571782	0.796856	0.720448	0.657333	0.617105	0.757641	0.760386	0.73283	0.483233	0.779317	0.778356	0.696582	0.424455	0.753549	0.74489	0.524312	0.265235	0.636314	0.638978	0.58286	0.0224235	0.0196558	0.00619851	0.0221252	0.0135576	0.0127497	0.016974	0.0150624	0.00473373	0.00313928	0.00789261	0.00771576	0.0111456	0.0123878	0.0168128	0.0198394	0.00823005	0.00340815
TCGA-A2-A0EN	Negative	Positive	Positive	0.06743	0.111916	0.00276381	0.166428	0.123243	0.307452	0.660756	0.692548	0.661511	0.663811	0.689002	0.645479	0.771238	0.742585	0.807665	0.775251	0.743782	0.742451	0.723869	0.751804	0.704809	0.718961	0.676263	0.710051	0.629471	0.656653	0.530386	0.686326	0.0188555	0.0292676	0.0144365	0.019079	0.03835	0.0466911	0.0437582	0.0437136	0.0169304	0.0144302	0.0123691	0.0163227	0.0182676	0.0355355	0.0252396	0.0346455	0.0246097	0.0152167
TCGA-A2-A0EO	Negative	Positive	Positive	0.159579	0.280104	0.0120006	0.311504	0.250136	0.367413	0.815222	0.632587	0.796303	0.860964	0.824374	0.857135	0.794078	0.938932	0.897681	0.886736	0.809199	0.859139	0.847497	0.81107	0.550589	0.740503	0.71623	0.666918	0.631362	0.756465	0.639687	0.716819	0.0407247	0.044634	0.0169275	0.0407324	0.0594543	0.0780824	0.0883983	0.0815847	0.0161097	0.0135422	0.0153668	0.0207524	0.0177406	0.0289728	0.0310657	0.0411493	0.0236653	0.0152083
TCGA-A2-A0EQ	Positive	Negative	Negative	0.104294	0.205244	0.00384994	0.409014	0.26706	0.203607	0.559509	0.796393	0.573266	0.707739	0.863037	0.653994	0.416524	0.767082	0.87165	0.820897	0.750988	0.861903	0.921686	0.870556	0.557775	0.938512	0.978239	0.865356	0.700253	0.902942	0.963682	0.866529	0.049242	0.0779536	0.116469	0.0632866	0.019033	0.0479941	0.0874963	0.0722419	0.0329859	0.121816	0.190967	0.204779	0.0291663	0.20195	0.269778	0.281991	0.11087	0.202964
TCGA-A2-A0ER	Negative	Positive	Positive	0.0534337	0.0776721	0.00306986	0.0745137	0.0687348	0.459933	0.82159	0.540067	0.60271	0.860224	0.787572	0.660919	0.668586	0.855176	0.756951	0.6846	0.757525	0.880348	0.726301	0.724026	0.552474	0.84228	0.634046	0.574688	0.620849	0.778656	0.592321	0.615128	0.0178424	0.0220345	0.0321425	0.0221623	0.0138548	0.0156415	0.0406121	0.0325299	0.00939573	0.00768351	0.0131651	0.0163767	0.00631888	0.0147424	0.0251929	0.0269413	0.0158656	0.00949521
TCGA-A2-A0ES	Negative	Positive	Positive	0.0453637	0.124808	0.000422164	0.259262	0.157183	0.136301	0.577889	0.863699	0.645353	0.723608	0.6502	0.636301	0.45506	0.817779	0.806994	0.844912	0.569957	0.842062	0.81162	0.833513	0.435813	0.833683	0.773659	0.774062	0.264332	0.600541	0.685877	0.646135	0.108316	0.123691	0.0553714	0.107723	0.0677246	0.169112	0.298041	0.245369	0.0433959	0.121614	0.19871	0.214583	0.0444007	0.225422	0.310225	0.350485	0.064034	0.0454063
TCGA-A2-A0ET	Negative	Positive	Positive	0.308803	0.167468	0.0359111	0.163501	0.262539	0.723703	0.464386	0.276297	0.818441	0.784599	0.824048	0.872751	0.482951	0.760755	0.710836	0.771371	0.720501	0.796703	0.778288	0.807302	0.480756	0.756331	0.762264	0.695677	0.472697	0.653633	0.749875	0.680335	0.114743	0.090883	0.0289123	0.111045	0.0221836	0.0379191	0.054803	0.0466693	0.0160689	0.0269045	0.0310555	0.0334563	0.0113089	0.0459902	0.0579079	0.0638821	0.0212871	0.0160824
TCGA-A2-A0EU	Negative	Positive	Positive	0.0704601	0.0876242	0.00078857	0.0850443	0.0839745	0.50066	0.7589	0.49934	0.677119	0.837681	0.874834	0.695134	0.792937	0.898686	0.870364	0.839803	0.763117	0.852824	0.846655	0.76795	0.520126	0.794332	0.81796	0.58982	0.594688	0.832587	0.787373	0.750732	0.0193843	0.0219839	0.0096452	0.0190095	0.0107075	0.0201463	0.0255594	0.0198565	0.00458698	0.00762806	0.00908572	0.00970631	0.00880883	0.0142089	0.0170502	0.018686	0.010689	0.0100214
TCGA-A2-A0EV	Negative	Positive	Positive	0.266332	0.408644	0.0153993	0.491258	0.403032	0.382492	0.738275	0.617508	0.682068	0.812138	0.8456	0.765825	0.749624	0.849798	0.839885	0.846202	0.751822	0.820217	0.8306	0.82114	0.571069	0.723378	0.758132	0.685901	0.549744	0.693998	0.694449	0.719832	0.27849	0.356337	0.318115	0.290004	0.228118	0.359452	0.543176	0.452343	0.159564	0.180116	0.250001	0.285217	0.177299	0.392506	0.553388	0.579207	0.298421	0.245734
TCGA-A2-A0EX	Negative	Positive	Positive	0.0769864	0.169812	0.00204727	0.22723	0.159474	0.264773	0.774977	0.735227	0.687691	0.771808	0.776614	0.737125	0.753248	0.840847	0.871509	0.872907	0.784132	0.807837	0.826043	0.791013	0.627098	0.748058	0.749442	0.667713	0.565813	0.680283	0.530426	0.617875	0.0288445	0.0373367	0.0191292	0.0301981	0.0657946	0.0750981	0.0821389	0.080359	0.02668	0.0327585	0.0388469	0.0454533	0.0186955	0.0526243	0.0500925	0.0591601	0.0129311	0.00951085
TCGA-A2-A0EY	Positive	Negative	Positive	0.547151	0.713444	0.000816916	0.640552	0.642086	0.509146	0.809151	0.490854	0.798369	0.874496	0.83976	0.841152	0.865678	0.901408	0.878008	0.896125	0.880977	0.876674	0.85374	0.878894	0.568544	0.687444	0.705909	0.686582	0.48199	0.599364	0.549733	0.607561	0.0984185	0.10007	0.0389564	0.0987636	0.0830485	0.107516	0.140639	0.12928	0.0348616	0.038686	0.0367288	0.0475091	0.0266836	0.0761447	0.0691214	0.085404	0.0302766	0.0190065
TCGA-A2-A0ST	Negative	Negative	Negative	0.00917949	0.0161973	0.000581498	0.0479966	0.0295546	0.152499	0.397513	0.847501	0.530369	0.675181	0.689117	0.542859	0.451463	0.651927	0.588234	0.53635	0.682312	0.682752	0.72847	0.758532	0.729105	0.750753	0.828132	0.797119	0.688209	0.79985	0.883721	0.716564	0.0726822	0.144292	0.144274	0.086044	0.087319	0.152525	0.185987	0.147551	0.295304	0.76317	1	1	0.134047	0.920198	1	1	0.222135	0.467552
TCGA-A2-A0SU	Negative	Positive	Positive	0.299909	0.295291	0.00419213	0.279556	0.315869	0.573602	0.680643	0.426398	0.709102	0.854766	0.812264	0.771225	0.720685	0.823662	0.827619	0.79821	0.614766	0.7346	0.769944	0.763415	0.458097	0.590079	0.640523	0.565691	0.349946	0.477743	0.515286	0.501326	0.112891	0.117837	0.0490871	0.10818	0.0594089	0.0897202	0.124015	0.104956	0.013541	0.0156727	0.0318974	0.0337895	0.0242269	0.0476458	0.0795073	0.0832684	0.0225855	0.0135813
TCGA-A2-A0SV	Negative	Positive	Positive	0.325554	0.354495	0.0509596	0.234444	0.308079	0.644602	0.837762	0.355398	0.69178	0.777562	0.792698	0.733193	0.60278	0.76306	0.722855	0.76001	0.748335	0.765331	0.696917	0.772136	0.531963	0.641592	0.566223	0.604895	0.527313	0.602688	0.494954	0.581788	0.424747	0.504025	0.243221	0.442524	0.157101	0.255219	0.295183	0.26009	0.104704	0.0749196	0.0469173	0.0780463	0.0750687	0.17662	0.137931	0.179534	0.129359	0.0966176
TCGA-A2-A0SW	Negative	Negative	Positive	0.275121	0.356501	0.00228332	0.288163	0.305753	0.54073	0.84891	0.45927	0.800587	0.877022	0.873684	0.836896	0.8831	0.877648	0.844258	0.856856	0.941049	0.906391	0.860793	0.882943	0.835817	0.86575	0.827956	0.800164	0.82909	0.888862	0.806487	0.823622	0.0491889	0.0514056	0.0257285	0.0492041	0.0703764	0.0679497	0.0754497	0.0764359	0.0370857	0.0426883	0.0501874	0.0595257	0.0318565	0.0985652	0.0962331	0.12279	0.0559371	0.0481127
TCGA-A2-A0SX	Negative	Negative	Negative	0.0225666	0.0364644	0.00492346	0.119311	0.0733205	0.149429	0.361625	0.850571	0.384169	0.564514	0.595038	0.484957	0.394924	0.643747	0.72228	0.690491	0.491791	0.635688	0.674418	0.651281	0.522468	0.670346	0.702003	0.644566	0.390008	0.64337	0.638002	0.578166	0.137749	0.313782	0.133479	0.122304	0.131962	0.237891	0.388619	0.312357	0.0679417	0.312181	0.231002	0.255081	0.121266	0.422686	0.427425	0.457808	0.0961195	0.16157
TCGA-A2-A0SY	Positive	Positive	Positive	0.3639	0.476157	0.00728434	0.35215	0.389793	0.56307	0.889457	0.43693	0.732919	0.848477	0.877935	0.770602	0.689011	0.851573	0.82751	0.779803	0.710201	0.829308	0.723959	0.754171	0.501815	0.633497	0.565807	0.549577	0.34631	0.471151	0.29704	0.412533	0.0742255	0.0910126	0.0354471	0.0736929	0.0526329	0.0463811	0.0528801	0.047013	0.0137909	0.0108397	0.0177803	0.0186836	0.0158625	0.0282969	0.032771	0.0368987	0.0210674	0.0110972
TCGA-A2-A0T0	Negative	Negative	Negative	0.252652	0.324012	0.10564	0.373758	0.335807	0.443116	0.702518	0.556884	0.692235	0.774759	0.802575	0.735227	0.602763	0.807097	0.793138	0.830755	0.812165	0.826366	0.817762	0.784523	0.593071	0.821734	0.800772	0.752535	0.656282	0.779055	0.738933	0.750323	0.0966173	0.111356	0.0835785	0.101843	0.0534686	0.132373	0.205041	0.176369	0.0413968	0.0834887	0.114822	0.126482	0.0357303	0.16191	0.210635	0.239258	0.0605248	0.0594298
TCGA-A2-A0T1	Positive	Negative	Negative	0.137178	0.253614	0.00504035	0.312984	0.237818	0.326944	0.776336	0.673056	0.764907	0.806828	0.880167	0.780977	0.800586	0.882112	0.885854	0.904548	0.820555	0.839189	0.856806	0.869515	0.593437	0.800824	0.77515	0.740411	0.693476	0.828633	0.749557	0.769752	0.0375649	0.0486888	0.0423982	0.0401747	0.0362913	0.0843023	0.117229	0.101622	0.018046	0.0327506	0.0395147	0.0477664	0.0137443	0.0547813	0.0690696	0.0776614	0.0668739	0.054882
TCGA-A2-A0T2	Negative	Negative	Negative	0.480344	0.601816	0.0284015	0.555734	0.560357	0.512504	0.782078	0.487496	0.767753	0.826534	0.854345	0.819084	0.755592	0.830738	0.846414	0.869601	0.779075	0.807566	0.791253	0.815673	0.534371	0.687613	0.715168	0.674	0.567052	0.685829	0.659614	0.670812	0.112487	0.126797	0.109388	0.121927	0.0761094	0.118955	0.166899	0.149145	0.032553	0.0556771	0.0920795	0.0974706	0.0305038	0.151673	0.194906	0.224741	0.0549999	0.0505162
TCGA-A2-A0T3	Negative	Positive	Positive	0.0505208	0.0850334	0.000208551	0.0889231	0.0743015	0.395481	0.83218	0.604519	0.588258	0.698625	0.5684	0.657785	0.658878	0.762995	0.773223	0.750218	0.696424	0.733528	0.722876	0.726867	0.548943	0.647071	0.522073	0.576793	0.587036	0.611448	0.42082	0.569912	0.0891068	0.0929311	0.0255751	0.0878637	0.197104	0.170133	0.197641	0.19347	0.0841095	0.0563531	0.0487405	0.0717478	0.0689058	0.110377	0.0626187	0.11708	0.102818	0.0556188
TCGA-A2-A0T4	Negative	Positive	Positive	0.111185	0.175509	0.00152963	0.177566	0.154377	0.421922	0.827399	0.578078	0.735334	0.758971	0.784772	0.783036	0.853281	0.852031	0.814506	0.875033	0.8029	0.828221	0.792208	0.849548	0.63689	0.727851	0.604685	0.69659	0.541681	0.669296	0.490092	0.592632	0.0304315	0.0333934	0.0104792	0.0303865	0.068855	0.0566231	0.0575121	0.0624358	0.0153261	0.00885325	0.00683558	0.0117493	0.0200831	0.0284666	0.0252376	0.037201	0.0226399	0.0123371
TCGA-A2-A0T5	Negative	Positive	Positive	0.483932	0.601397	0.00616192	0.445314	0.506773	0.577205	0.864148	0.422795	0.828444	0.870398	0.930285	0.86031	0.716674	0.885927	0.857728	0.873359	0.693877	0.847568	0.83815	0.838708	0.289862	0.622232	0.614181	0.581006	0.310922	0.577879	0.563445	0.57247	0.126617	0.125002	0.0503595	0.127517	0.0313188	0.0787726	0.110917	0.0966267	0.00568359	0.00949477	0.0149076	0.0168621	0.0125448	0.0268175	0.041118	0.0468373	0.0163259	0.00959764
TCGA-A2-A0T6	Negative	Positive	Positive	0.452286	0.533207	0.032788	0.445496	0.488408	0.558079	0.794968	0.441921	0.82917	0.850261	0.825727	0.854597	0.846504	0.916039	0.876555	0.908203	0.831097	0.881643	0.771848	0.842451	0.538283	0.602331	0.531091	0.604192	0.47806	0.588832	0.43668	0.552733	0.163635	0.123775	0.0278993	0.153946	0.120109	0.0912607	0.100068	0.106969	0.0409485	0.0183078	0.0150519	0.0261774	0.0336025	0.0484239	0.046298	0.0664117	0.0306123	0.0153941
TCGA-A2-A0T7	Negative	Positive	Positive	0.27567	0.30346	0.0143513	0.367739	0.346197	0.472183	0.638219	0.527817	0.808364	0.857699	0.882759	0.844358	0.844735	0.890969	0.89953	0.914601	0.843222	0.826746	0.761205	0.803823	0.628806	0.714378	0.619701	0.635055	0.481086	0.558412	0.422449	0.514284	0.103052	0.0904792	0.0311697	0.0999517	0.0776898	0.0720965	0.0773009	0.0746413	0.0209136	0.0121519	0.00813457	0.0129337	0.0411587	0.0517665	0.0354525	0.0589252	0.0159733	0.00880843
TCGA-A2-A0YC	Negative	Positive	Positive	0.101588	0.200074	0.000341096	0.189521	0.154808	0.37957	0.940582	0.62043	0.782918	0.858282	0.894776	0.860583	0.881182	0.915635	0.88411	0.909123	0.698714	0.858125	0.826149	0.816545	0.427453	0.504475	0.451701	0.496741	0.495052	0.586617	0.475376	0.602689	0.0250397	0.0280618	0.0153046	0.0266306	0.045832	0.0551441	0.0593631	0.0591696	0.00576055	0.0053513	0.00536087	0.00688321	0.00752068	0.0109841	0.0103241	0.0137436	0.0109807	0.00568358
TCGA-A2-A0YD	Negative	Positive	Positive	0.503025	0.620207	0.00225879	0.47546	0.533108	0.569684	0.847164	0.430316	0.829039	0.843524	0.87476	0.871468	0.872264	0.87137	0.859197	0.884264	0.880941	0.845216	0.812906	0.860959	0.609907	0.693117	0.655792	0.675887	0.622535	0.651265	0.511116	0.621763	0.136741	0.126681	0.048232	0.137036	0.123893	0.140743	0.16108	0.15751	0.0424991	0.0386304	0.0438218	0.0542114	0.0477403	0.0851249	0.0851263	0.116319	0.0384764	0.0262037
TCGA-A2-A0YE	Negative	Negative	Negative	0.106717	0.205044	0.0177669	0.243424	0.184979	0.327052	0.806829	0.672948	0.646256	0.819634	0.794795	0.74106	0.678395	0.857312	0.76356	0.771735	0.716942	0.857092	0.816671	0.774533	0.40911	0.735534	0.657308	0.607362	0.56524	0.79379	0.728132	0.68541	0.0305759	0.0396446	0.0349304	0.0337526	0.0394866	0.193858	0.223972	0.188966	0.00807178	0.0272432	0.0383964	0.0419593	0.00832965	0.0391947	0.0485697	0.0523863	0.0341296	0.0554865
TCGA-A2-A0YF	Negative	Negative	Positive	0.218806	0.180317	0.0253362	0.280053	0.26882	0.483897	0.48834	0.516103	0.743882	0.724469	0.80203	0.795606	0.692536	0.782559	0.806955	0.815907	0.683632	0.799862	0.784758	0.787381	0.346636	0.570857	0.58835	0.557235	0.402081	0.520127	0.503247	0.535739	0.434029	0.334436	0.0958586	0.41173	0.172405	0.341718	0.488334	0.41592	0.0477385	0.0650882	0.0735583	0.0812044	0.0268778	0.120707	0.142363	0.149583	0.0733147	0.0550474
TCGA-A2-A0YG	Positive	Positive	Positive	0.201536	0.190936	0.000645901	0.134046	0.185128	0.665721	0.750712	0.334279	0.78114	0.865758	0.872866	0.832931	0.676492	0.851653	0.777541	0.830272	0.762473	0.80557	0.762983	0.841745	0.520597	0.746569	0.669664	0.646616	0.511876	0.706235	0.657821	0.655425	0.0438828	0.0435282	0.0204468	0.0445862	0.0117735	0.0226262	0.0300298	0.0253914	0.00633075	0.0133969	0.0156664	0.0152674	0.0145785	0.0377964	0.0393549	0.0460236	0.0164822	0.0151424
TCGA-A2-A0YH	Negative	Positive	Positive	0.153875	0.124024	0.00229702	0.120352	0.150426	0.622236	0.600029	0.377764	0.773649	0.781391	0.800818	0.826349	0.70984	0.810289	0.824387	0.83345	0.926874	0.87705	0.825264	0.895512	0.724267	0.879506	0.828977	0.807808	0.748225	0.86349	0.824107	0.838273	0.0253325	0.0218386	0.00639649	0.0248689	0.00458292	0.0117968	0.0207541	0.0153244	0.0142764	0.020559	0.0282141	0.0295476	0.00818663	0.0387244	0.0464388	0.0526035	0.0170527	0.022806
TCGA-A2-A0YI	Negative	Positive	Positive	0.144103	0.257161	0.00206869	0.417945	0.29478	0.268677	0.635142	0.731323	0.755849	0.731064	0.824529	0.771896	0.850762	0.808499	0.911059	0.920117	0.84533	0.812419	0.894108	0.872908	0.662745	0.696203	0.719147	0.752959	0.599102	0.682969	0.666837	0.697846	0.218912	0.259551	0.12932	0.22093	0.316313	0.429678	0.651614	0.587192	0.0984406	0.115585	0.118224	0.149299	0.0624823	0.141015	0.14887	0.193274	0.0808271	0.0533222
TCGA-A2-A0YJ	Negative	Negative	Positive	0.185655	0.286672	0.0105236	0.397514	0.308712	0.343169	0.676089	0.656831	0.69426	0.775166	0.827819	0.801975	0.667706	0.775273	0.848992	0.855715	0.797315	0.823191	0.854961	0.860573	0.692112	0.848415	0.885792	0.849492	0.725787	0.841205	0.880544	0.836122	0.0470431	0.0503928	0.0385269	0.0496086	0.0287574	0.0630679	0.0919802	0.077251	0.0248117	0.0549626	0.0661722	0.0750406	0.0180829	0.10213	0.124637	0.143089	0.0693143	0.0988417
TCGA-A2-A0YK	Negative	Negative	Positive	0.0696026	0.15725	0.000460791	0.245499	0.164379	0.225505	0.696248	0.774495	0.682721	0.766839	0.725507	0.709545	0.809473	0.848973	0.922976	0.923955	0.745039	0.787463	0.831297	0.859166	0.678294	0.754971	0.782371	0.742635	0.595619	0.681205	0.523853	0.646689	0.019261	0.0252971	0.00973085	0.0198477	0.0437651	0.0445429	0.0546366	0.0534483	0.0125888	0.00979857	0.00864037	0.0124134	0.0102648	0.0195922	0.0159184	0.0249268	0.0113042	0.00653048
TCGA-A2-A0YL	Negative	Positive	Positive	0.112999	0.157079	0.0108042	0.137617	0.135292	0.498039	0.844883	0.501961	0.703959	0.810466	0.789951	0.725659	0.75099	0.835008	0.73022	0.736652	0.738118	0.782868	0.731776	0.753624	0.612725	0.699431	0.56484	0.607055	0.532638	0.593587	0.50478	0.555094	0.0833032	0.0920607	0.0326186	0.0826933	0.0689575	0.0705269	0.0681779	0.0697808	0.0172517	0.0114814	0.00752819	0.0126163	0.0237827	0.0298174	0.0206588	0.037832	0.0309004	0.015514
TCGA-A2-A0YM	Negative	Negative	Negative	0.111387	0.147498	0.0132276	0.132567	0.131806	0.504569	0.814313	0.495431	0.726194	0.876963	0.834008	0.799323	0.567383	0.803784	0.784142	0.836078	0.73619	0.84167	0.774639	0.782752	0.416408	0.817415	0.716854	0.683343	0.412356	0.789141	0.744652	0.702531	0.0365866	0.0405808	0.0357931	0.0388626	0.014306	0.0404685	0.071473	0.0602218	0.00586119	0.0294739	0.0409771	0.0454484	0.00893055	0.0360542	0.0462769	0.0528869	0.0223165	0.029457
TCGA-A2-A0YT	Negative	Negative	Positive	0.0599686	0.258089	0.00150962	0.444805	0.259255	0.0982198	0.724738	0.90178	0.698425	0.718252	0.791474	0.719148	0.674956	0.831784	0.878257	0.872628	0.63701	0.827145	0.86247	0.830078	0.433853	0.741412	0.722569	0.709267	0.512	0.76449	0.725389	0.729808	0.0193982	0.0277658	0.032122	0.0228683	0.0420116	0.0914708	0.134452	0.118066	0.00951072	0.0224717	0.0252207	0.0287364	0.0117665	0.0357041	0.0375051	0.0455398	0.0202365	0.018025
TCGA-A2-A1FV	Negative	Positive	Positive	0.305888	0.274301	0.000287206	0.197769	0.278117	0.673153	0.718047	0.326847	0.806929	0.768592	0.825094	0.850576	0.723991	0.783737	0.744069	0.786783	0.747867	0.773144	0.628857	0.763795	0.694937	0.646444	0.50145	0.649535	0.437076	0.538124	0.299843	0.478788	0.124186	0.117835	0.0399198	0.123921	0.065332	0.0659139	0.0672755	0.066367	0.0209749	0.0109712	0.00527439	0.0114024	0.0223231	0.0311197	0.0200544	0.0340707	0.0222038	0.0124995
TCGA-A2-A1FW	Negative	Negative	Positive	0.246767	0.317386	0.00251258	0.263003	0.27653	0.535807	0.8356	0.464193	0.786657	0.81595	0.859797	0.844608	0.712293	0.824657	0.824737	0.846014	0.913698	0.831669	0.814602	0.875795	0.790398	0.827289	0.800475	0.835329	0.834428	0.834237	0.596927	0.784455	0.118139	0.133999	0.0582579	0.120815	0.0309573	0.0626209	0.0741061	0.0645583	0.0750624	0.0443302	0.0247134	0.04928	0.0336019	0.0715851	0.0543016	0.0805567	0.0848524	0.0485219
TCGA-A2-A1FX	Negative	Positive	Positive	0.213852	0.240214	0.00702937	0.174872	0.212896	0.61003	0.821347	0.38997	0.806127	0.858819	0.910333	0.863942	0.737205	0.904688	0.839652	0.856687	0.88903	0.912951	0.845946	0.885526	0.708566	0.775845	0.754497	0.726133	0.840449	0.891194	0.73264	0.813882	0.0526737	0.0567701	0.0395922	0.0560747	0.0378381	0.0543544	0.0709288	0.0651846	0.0334545	0.0262905	0.0231284	0.0319658	0.0136348	0.0449211	0.0478166	0.0567085	0.107425	0.0608651
TCGA-A2-A1FZ	Negative	Positive	Positive	0.143226	0.223128	0.000778446	0.294119	0.231833	0.354072	0.700638	0.645928	0.704722	0.806626	0.884334	0.771073	0.735119	0.86709	0.849795	0.8645	0.736732	0.851562	0.840715	0.823205	0.636233	0.820432	0.747776	0.72044	0.437759	0.685608	0.678594	0.681744	0.0471602	0.0598222	0.0529117	0.0494913	0.0573231	0.0905592	0.136004	0.111477	0.0152885	0.0203276	0.0258725	0.0275278	0.0419901	0.0463521	0.0653685	0.0834588	0.0153301	0.00832346
TCGA-A2-A1G0	Negative	Positive	Positive	0.218419	0.310047	0.00137256	0.223053	0.239853	0.547903	0.941034	0.452097	0.773649	0.899459	0.923219	0.841696	0.793751	0.921923	0.873118	0.874998	0.825495	0.896657	0.855773	0.83962	0.551561	0.712451	0.656304	0.641753	0.566488	0.777349	0.581024	0.652617	0.0462111	0.0601762	0.0288904	0.0497219	0.0382334	0.0458193	0.0527934	0.0508767	0.0163936	0.0162855	0.0172209	0.0222451	0.0162387	0.0264925	0.0292293	0.0363517	0.0215941	0.0170661
TCGA-A2-A1G1	Positive	Negative	Negative	0.0670295	0.146383	0.0186309	0.208885	0.144417	0.252486	0.737646	0.747514	0.7338	0.772107	0.834717	0.759077	0.779325	0.870198	0.893042	0.873817	0.817771	0.852863	0.841858	0.841867	0.722773	0.846448	0.83975	0.838568	0.784591	0.847067	0.864614	0.834	0.021217	0.0271128	0.0255442	0.0239552	0.0230175	0.0511847	0.0769889	0.0657764	0.0098786	0.0238105	0.0441389	0.0463871	0.00881972	0.0472005	0.0561001	0.066864	0.0689002	0.0713569
TCGA-A2-A1G4	Negative	Positive	Positive	0.297759	0.303154	0.0107514	0.318593	0.334299	0.53469	0.66026	0.46531	0.622514	0.726439	0.707638	0.694903	0.652564	0.788708	0.793341	0.814285	0.663801	0.776416	0.763669	0.766018	0.526115	0.728232	0.718702	0.716131	0.478624	0.672048	0.711726	0.677474	0.133354	0.102763	0.0237137	0.131688	0.0338692	0.0669237	0.0942494	0.0813948	0.0154499	0.022836	0.0494504	0.052491	0.0276846	0.0657113	0.103122	0.116129	0.0580079	0.0422523
TCGA-A2-A1G6	Negative	Negative	Negative	0.157251	0.185341	0.0223086	0.203445	0.194292	0.480879	0.694361	0.519121	0.642769	0.81212	0.72884	0.716644	0.777001	0.83233	0.799379	0.833909	0.708941	0.787431	0.735356	0.745851	0.376092	0.585094	0.55922	0.544816	0.406851	0.504919	0.474762	0.489474	0.0335346	0.039556	0.0200549	0.0330217	0.0596181	0.0571234	0.0723614	0.0674627	0.01378	0.0126871	0.0155584	0.0182184	0.01478	0.0334449	0.0384551	0.042743	0.0243754	0.0157223
TCGA-A2-A259	Negative	Positive	Positive	0.184897	0.277674	0.0040958	0.305114	0.26168	0.412822	0.772515	0.587178	0.680146	0.861229	0.847812	0.723204	0.787161	0.938692	0.828244	0.802487	0.802756	0.89934	0.854934	0.806734	0.481447	0.716404	0.732434	0.665393	0.50293	0.735846	0.734503	0.685857	0.313124	0.415033	0.114382	0.313081	0.225347	0.465027	0.568646	0.483459	0.0845681	0.0840092	0.0790369	0.098859	0.0662554	0.141782	0.179473	0.217062	0.081796	0.0646327
TCGA-A2-A25A	Negative	Positive	Positive	0.460755	0.673594	0.000729462	0.512406	0.527085	0.523725	0.930598	0.476275	0.86306	0.877431	0.940595	0.914616	0.937022	0.937047	0.905744	0.928007	0.951029	0.93265	0.897468	0.936867	0.803384	0.844948	0.813778	0.796789	0.855552	0.916447	0.761919	0.870714	0.108472	0.111273	0.0452789	0.109863	0.121081	0.113494	0.11447	0.123362	0.0687339	0.0500281	0.0373862	0.0604755	0.0420275	0.0869231	0.0636054	0.102257	0.108474	0.0582472
TCGA-A2-A25B	Negative	Positive	Positive	0.503811	0.627234	0.0158663	0.584193	0.588393	0.511865	0.776279	0.488135	0.814201	0.845665	0.920036	0.866321	0.825337	0.851944	0.864342	0.906282	0.842298	0.859418	0.861539	0.870021	0.63794	0.725233	0.69613	0.725052	0.465606	0.597261	0.624834	0.657096	0.123448	0.131726	0.0647384	0.122238	0.096108	0.129616	0.162026	0.149779	0.0289487	0.0320441	0.0343494	0.0420557	0.035206	0.0724029	0.0832472	0.10764	0.0249163	0.0203345
TCGA-A2-A25C	Negative	Positive	Positive	0.277725	0.399136	0.00509798	0.329746	0.328239	0.505172	0.885348	0.494828	0.795933	0.88371	0.877436	0.854892	0.814387	0.891596	0.871278	0.892554	0.851026	0.908083	0.863717	0.880131	0.572632	0.75587	0.726736	0.713958	0.631781	0.810287	0.745555	0.757798	0.0520172	0.0560204	0.018869	0.0523831	0.0443713	0.0590971	0.0778714	0.0709613	0.013429	0.0196229	0.0387832	0.0415865	0.0121619	0.0431696	0.0716808	0.0785416	0.0255139	0.0208147
TCGA-A2-A25D	Negative	Negative	Positive	0.509882	0.485004	0.00239655	0.447408	0.522964	0.590486	0.675333	0.409514	0.802194	0.816766	0.826693	0.851464	0.742627	0.826225	0.82084	0.836881	0.938892	0.850681	0.833956	0.887874	0.832342	0.833459	0.813036	0.802639	0.776766	0.79183	0.719338	0.761281	0.14007	0.109993	0.0379933	0.134736	0.0533967	0.0578526	0.0749686	0.0672979	0.11508	0.0866081	0.0789465	0.104475	0.100756	0.197001	0.163413	0.231096	0.0700792	0.059253
TCGA-A2-A25F	Negative	Positive	Negative	0.144246	0.213515	0.0194192	0.273109	0.221834	0.375553	0.700658	0.624447	0.653765	0.835441	0.835854	0.663346	0.47293	0.783698	0.758924	0.758296	0.792969	0.868828	0.816598	0.80927	0.618251	0.897549	0.805023	0.689417	0.67267	0.896646	0.79235	0.750286	0.0553762	0.0879849	0.100921	0.0644353	0.022547	0.0358424	0.0792742	0.0637692	0.0519588	0.0990448	0.136071	0.150248	0.0432051	0.226521	0.273079	0.281601	0.0752855	0.121323
TCGA-A7-A0CD	Negative	Positive	Positive	0.0304101	0.0286754	1.0669e-05	0.0209313	0.0282896	0.6566	0.735084	0.3434	0.747985	0.798132	0.862555	0.833443	0.644911	0.82833	0.794017	0.769257	0.612405	0.719345	0.725062	0.718657	0.448862	0.568106	0.488681	0.473864	0.255353	0.516083	0.462431	0.394683	0.0870867	0.0858068	0.0445513	0.0895943	0.0314136	0.0598736	0.0644834	0.054539	0.00671633	0.00743391	0.00841867	0.00913307	0.0177371	0.0251143	0.0237631	0.0309237	0.0324633	0.0137186
TCGA-A7-A0CE	Negative	Negative	Negative	0.270213	0.153596	0.0373174	0.141615	0.228997	0.72619	0.488271	0.27381	0.772977	0.75397	0.747877	0.848487	0.413444	0.6659	0.69945	0.72749	0.729541	0.704696	0.731452	0.766022	0.500635	0.657721	0.689264	0.631218	0.497489	0.682419	0.704199	0.681826	0.541922	0.368205	0.251563	0.509895	0.117665	0.235023	0.425212	0.350268	0.0590286	0.0894248	0.115181	0.107843	0.0879929	0.327951	0.406269	0.473586	0.301959	0.28814
TCGA-A7-A0CG	Negative	Negative	Positive	0.0582656	0.123476	0.000595048	0.211084	0.140415	0.219951	0.639933	0.780049	0.759354	0.736507	0.793556	0.812503	0.844333	0.804458	0.901832	0.916336	0.827341	0.787553	0.87658	0.857228	0.716947	0.72608	0.733556	0.757467	0.730618	0.732233	0.645672	0.80126	0.0730557	0.0918296	0.0862334	0.0791505	0.234732	0.287917	0.409469	0.385143	0.0952921	0.0859342	0.0671514	0.0975546	0.0792292	0.122364	0.10829	0.165393	0.129056	0.0896644
TCGA-A7-A0CJ	Negative	Positive	Positive	0.0071774	0.00883438	0.00228067	0.0237149	0.0161436	0.242245	0.395559	0.757755	0.583717	0.700586	0.667273	0.659656	0.384631	0.475399	0.755358	0.741067	0.547981	0.607957	0.582134	0.722684	0.360948	0.56364	0.492146	0.514225	0.275413	0.39662	0.508849	0.626738	0.0289777	0.0442871	0.0481216	0.0315715	0.0221414	0.0220939	0.0486836	0.0417654	0.0299397	0.0440183	0.0432178	0.0573634	0.0103949	0.0479587	0.0418565	0.0454153	0.0249358	0.0246436
TCGA-A7-A0D9	Negative	Negative	Positive	0.00903131	0.0265808	0.000296006	0.0429087	0.0269028	0.16925	0.716355	0.83075	0.703171	0.729678	0.78757	0.759118	0.62408	0.839231	0.829178	0.822335	0.649604	0.823925	0.88241	0.825917	0.405486	0.592326	0.670597	0.652905	0.57508	0.634855	0.587965	0.619048	0.0419849	0.050294	0.0610693	0.0469958	0.061402	0.174311	0.260598	0.21217	0.0317434	0.0528124	0.0774557	0.086288	0.030765	0.0634188	0.0884007	0.100327	0.0544813	0.0399073
TCGA-A7-A0DA	Negative	Negative	Negative	0.0540301	0.0640352	0.00152076	0.0604432	0.0619879	0.522251	0.750919	0.477749	0.653051	0.823479	0.81244	0.704753	0.683996	0.834102	0.812093	0.782889	0.66294	0.803021	0.822534	0.772211	0.44264	0.69763	0.731819	0.60338	0.481606	0.589239	0.588372	0.576775	0.249974	0.271264	0.105494	0.252781	0.096029	0.177639	0.229047	0.19986	0.0361757	0.0467824	0.0661132	0.0688515	0.0664076	0.11832	0.119997	0.138563	0.055864	0.0418272
TCGA-A7-A0DB	Negative	Positive	Positive	0.0252009	0.039362	0.00138767	0.0388419	0.0342825	0.432344	0.833276	0.567656	0.640077	0.784126	0.723288	0.747293	0.597808	0.772636	0.66215	0.722886	0.575775	0.713612	0.617076	0.641162	0.296454	0.490533	0.585951	0.526897	0.260859	0.465331	0.484488	0.466364	0.130225	0.163069	0.143693	0.141096	0.188359	0.193256	0.250709	0.226966	0.0368492	0.0694728	0.107504	0.113785	0.0334493	0.124108	0.158576	0.172746	0.0824029	0.0499409
TCGA-A7-A0DC	Negative	Negative	Positive	0.0532499	0.0242338	0.00778952	0.0516051	0.0570765	0.562802	0.308583	0.437198	0.738454	0.65886	0.629775	0.802357	0.525384	0.734326	0.780649	0.778456	0.498583	0.679598	0.705915	0.746739	0.524502	0.637986	0.701175	0.637135	0.5631	0.55846	0.620213	0.605969	0.24993	0.154387	0.0566354	0.246444	0.0894483	0.121422	0.220072	0.185888	0.0425749	0.0258978	0.0190559	0.0266863	0.0428085	0.112159	0.110626	0.127764	0.0538007	0.0482981
TCGA-A7-A13D	Negative	Positive	Negative	0.0142789	0.0272256	0.27841	0.182481	0.100339	0.0397548	0.197388	0.960245	0.430897	0.619979	0.333673	0.468071	0.550786	0.749477	0.778164	0.818906	0.465266	0.547254	0.407138	0.457641	0.386688	0.367803	0.278856	0.386599	0.178721	0.261136	0.151925	0.242762	0.0289643	0.0504734	0.021743	0.0274328	0.132224	0.195554	0.156808	0.148922	0.015676	0.0114554	0.00571152	0.00843721	0.0326489	0.0317678	0.0294993	0.0468242	0.0218733	0.0133192
TCGA-A7-A13E	Negative	Negative	Positive	0.0609536	0.0638291	0.00103006	0.0438949	0.0576817	0.644592	0.804262	0.355408	0.722057	0.842875	0.881809	0.788941	0.476795	0.836581	0.715751	0.720183	0.568448	0.766574	0.703095	0.74311	0.478962	0.555908	0.566307	0.593654	0.433354	0.567213	0.518253	0.546661	0.337935	0.432179	0.220642	0.34524	0.08665	0.140656	0.15351	0.128374	0.0367835	0.102135	0.192191	0.188193	0.0445153	0.133684	0.21771	0.227752	0.109172	0.202332
TCGA-A7-A13F	Negative	Positive	Positive	0.12437	0.198005	0.000840824	0.150591	0.148466	0.49967	0.97059	0.50033	0.893545	0.915613	0.969996	0.94257	0.943408	0.938539	0.960273	0.967797	0.897418	0.932416	0.895579	0.968618	0.358778	0.52434	0.46689	0.491986	0.547178	0.657567	0.508011	0.706297	0.120289	0.132183	0.0784145	0.125801	0.162536	0.166441	0.173317	0.186091	0.0182713	0.0173819	0.0156554	0.0218012	0.00930676	0.0231805	0.0237115	0.0293182	0.0288617	0.0183085
TCGA-A7-A13G	Negative	Positive	Positive	0.0101568	0.0130839	0.000475431	0.0129917	0.0124743	0.485515	0.756459	0.514485	0.679302	0.810581	0.914216	0.817834	0.459829	0.802403	0.79551	0.750923	0.592953	0.756912	0.794407	0.81181	0.355349	0.468122	0.461755	0.405091	0.288629	0.548545	0.671269	0.618264	0.0471561	0.060009	0.040316	0.0520046	0.0109699	0.0438054	0.0712789	0.0562655	0.00724569	0.00984503	0.0117676	0.0128273	0.0160572	0.0178031	0.019728	0.0250477	0.0274375	0.0117072
TCGA-A7-A26E	Negative	Positive	Positive	0.130816	0.218449	0.000659997	0.175673	0.164872	0.470368	0.964323	0.529632	0.902264	0.92278	0.925491	0.915645	0.96147	0.966672	0.941804	0.986875	0.849852	0.92612	0.861315	0.875285	0.373633	0.433684	0.385513	0.429507	0.460723	0.560482	0.274817	0.507189	0.175179	0.179092	0.0644211	0.176557	0.33611	0.364665	0.38178	0.390464	0.0372382	0.0245471	0.0162134	0.0273797	0.0207002	0.0349289	0.0362295	0.0410521	0.0393348	0.0203604
TCGA-A7-A26F	Negative	Negative	Negative	0.0474939	0.0372429	0.00609806	0.0221166	0.0388507	0.754006	0.696004	0.245994	0.814958	0.782862	0.713013	0.857172	0.65588	0.750304	0.59857	0.722376	0.660807	0.768818	0.764919	0.740679	0.416679	0.583672	0.528135	0.579887	0.300088	0.454476	0.455032	0.444885	0.0655523	0.0622966	0.0866358	0.0722923	0.0399764	0.0444999	0.0495007	0.0457642	0.0217378	0.0377929	0.0374582	0.0409038	0.0127644	0.0783452	0.0755229	0.0841451	0.0188902	0.0303841
TCGA-A7-A26G	Negative	Negative	Negative	0.026626	0.0484396	0.00135052	0.0808943	0.0563174	0.258714	0.625104	0.741286	0.635686	0.724552	0.761003	0.700952	0.611203	0.715039	0.700168	0.695387	0.750262	0.813056	0.80012	0.756502	0.719572	0.802987	0.794021	0.765379	0.575642	0.74779	0.706094	0.680214	0.0685543	0.0778425	0.104631	0.0748907	0.135362	0.117522	0.129394	0.120852	0.169451	0.389081	0.618667	0.595112	0.0996414	0.395747	0.547493	0.528357	0.153741	0.137879
TCGA-A7-A26H	Positive	Negative	Positive	0.0166989	0.0359614	0.0126116	0.0936191	0.056944	0.140064	0.45898	0.859936	0.609975	0.653305	0.719616	0.721404	0.813476	0.743943	0.861596	0.884015	0.584201	0.670066	0.76367	0.773165	0.366668	0.440074	0.551877	0.477573	0.371901	0.401559	0.430269	0.553171	0.0194413	0.0275286	0.0352627	0.0216109	0.0840534	0.0819246	0.142221	0.129262	0.0130254	0.012228	0.0179564	0.0201985	0.00684465	0.0173018	0.0269619	0.0293713	0.0146386	0.00951974
TCGA-A7-A26I	Negative	Negative	Negative	0.0276053	0.0462548	0.00720055	0.0423455	0.0374514	0.433603	0.896612	0.566397	0.897774	0.905522	0.888528	0.897054	0.884972	0.973911	0.897424	0.9331	0.849069	0.861668	0.848186	0.910984	0.294074	0.622007	0.536679	0.565431	0.445549	0.552253	0.417049	0.554207	0.220431	0.238694	0.235984	0.234962	0.256714	0.42715	0.564839	0.509164	0.0452775	0.0643393	0.0531255	0.0707875	0.0279101	0.0717609	0.0598457	0.0737186	0.0369476	0.0301788
TCGA-A7-A26J	Negative	Positive	Positive	0.0464091	0.0654784	0.00313839	0.0484477	0.0514948	0.541863	0.923933	0.458137	0.872801	0.963407	1	0.92792	0.841912	0.966459	0.925037	0.953963	1	0.965523	0.897729	0.919577	0.763464	0.859845	0.859015	0.778591	0.642161	0.697256	0.716436	0.694797	0.268884	0.311678	0.253556	0.292114	0.129102	0.175148	0.21434	0.200274	0.117534	0.146716	0.16226	0.206885	0.0514185	0.249031	0.269983	0.298033	0.0574513	0.0459183
TCGA-AC-A23C	Positive	Positive	Positive	0.0152743	0.0229414	0.000554709	0.0328383	0.025466	0.343425	0.652986	0.656575	0.794177	0.810117	0.880643	0.911389	0.892012	0.788729	0.813888	0.945154	0.835885	0.905642	0.882432	0.881526	0.873458	0.746206	0.688788	0.786627	0.460202	0.61372	0.623613	0.765905	0.00229246	0.00349411	0.00179304	0.00217584	0.00653971	0.0102834	0.0120616	0.0107898	0.00249458	0.00316528	0.00366622	0.00459185	0.00161554	0.00436292	0.00427784	0.00447583	0.00215837	0.00165254
TCGA-AC-A23E	Negative	Positive	Positive	0.0725248	0.142744	0.00175399	0.180891	0.133507	0.304844	0.778037	0.695156	0.797884	0.784236	0.839675	0.81953	0.913241	0.903332	0.949671	0.980761	0.85496	0.864764	0.897643	0.874054	0.615882	0.739272	0.652533	0.711035	0.603521	0.722918	0.619264	0.720845	0.0174336	0.019405	0.00788654	0.01806	0.0375795	0.0534326	0.0709342	0.0673739	0.0095674	0.00719726	0.00598217	0.00912429	0.00457276	0.00860281	0.00694189	0.00992404	0.0121643	0.00565251
TCGA-AC-A23H	Positive	Negative	Positive	0.0454573	0.070948	0.00158648	0.0634182	0.0584882	0.459866	0.88166	0.540134	0.854585	0.816433	0.946418	0.855152	0.940067	0.922983	1	0.981486	0.749273	0.903149	0.969967	0.892601	0.375417	0.633336	0.580579	0.605646	0.353885	0.510172	0.464621	0.50469	0.0226415	0.0241702	0.00837893	0.0224367	0.0235466	0.0441296	0.0551203	0.0512008	0.00375385	0.00470036	0.00384812	0.00503338	0.00128524	0.00701977	0.00539228	0.00554872	0.00311262	0.00179753
TCGA-AN-A046	Negative	Positive	Positive	0.0340373	0.0498322	0.00932305	0.0420374	0.0410472	0.494372	0.881591	0.505628	0.714769	0.796919	0.816273	0.764543	0.522862	0.782262	0.789667	0.769623	0.724051	0.742458	0.741254	0.776762	0.541704	0.629269	0.704488	0.613413	0.366429	0.481446	0.460464	0.443778	0.0802909	0.101126	0.14759	0.0956577	0.0428334	0.0687514	0.0929507	0.0795137	0.0408456	0.0481641	0.0498436	0.0559884	0.0288643	0.0860923	0.102087	0.114833	0.0254248	0.0243072
TCGA-AN-A0AJ	Positive	Positive	Positive	0.488289	0.59987	0.00431027	0.431796	0.502498	0.588326	0.869286	0.411674	0.828955	0.887651	0.914924	0.891045	0.722429	0.850027	0.867652	0.865124	0.941326	0.908195	0.870834	0.91831	0.795811	0.908938	0.847749	0.841507	0.887263	0.916516	0.799089	0.862844	0.815233	0.802089	0.634239	0.865841	0.216956	0.57801	0.825753	0.717721	0.845021	0.527779	0.36085	0.623571	0.130716	0.44609	0.409229	0.522959	0.352696	0.226642
TCGA-AN-A0AK	Negative	Negative	Positive	0.41166	0.468905	0.0102906	0.425502	0.454633	0.544466	0.751022	0.455534	0.780574	0.826402	0.876661	0.843709	0.676534	0.831753	0.82052	0.87153	0.83619	0.85887	0.863307	0.874867	0.525958	0.803769	0.780881	0.763083	0.557015	0.753743	0.756289	0.723062	0.452427	0.426468	0.294315	0.469505	0.129554	0.318212	0.516757	0.43061	0.0822209	0.206324	0.240345	0.265127	0.0608107	0.349124	0.42399	0.468375	0.097902	0.124655
TCGA-AN-A0AL	Negative	Negative	Negative	0.490955	0.309976	0.060723	0.168899	0.371494	0.819945	0.607546	0.180055	0.857554	0.799738	0.827748	0.911663	0.78402	0.792195	0.798035	0.858097	0.895525	0.81347	0.803458	0.877757	0.517619	0.653119	0.614462	0.632431	0.561406	0.677622	0.559536	0.658651	0.691252	0.493257	0.150778	0.669234	0.173399	0.361854	0.479896	0.408085	0.249123	0.12945	0.0900887	0.159423	0.0463102	0.171023	0.186826	0.220967	0.121943	0.103256
TCGA-AN-A0AM	Negative	Negative	Positive	0.0928457	0.0849089	0.00911574	0.0880104	0.0985257	0.568947	0.626911	0.431053	0.813013	0.834524	0.781472	0.83387	0.631364	0.801376	0.724213	0.794827	0.844276	0.78503	0.802902	0.840499	0.641294	0.903444	0.787106	0.787539	0.65898	0.710081	0.726675	0.725659	0.0202287	0.022804	0.0122942	0.0203989	0.0066733	0.0131928	0.0172274	0.0149189	0.00625644	0.00947034	0.0145102	0.0149033	0.00694248	0.0250762	0.0292535	0.0340088	0.0112402	0.0143635
TCGA-AN-A0AR	Negative	Negative	Negative	0.173695	0.296576	0.119204	0.375995	0.290887	0.340355	0.742291	0.659645	0.777669	0.832867	0.83915	0.827813	0.794215	0.838659	0.875961	0.897737	0.825147	0.846016	0.887453	0.865754	0.662663	0.80848	0.833713	0.837099	0.610649	0.801591	0.757568	0.786135	0.32752	0.36371	0.219176	0.328592	0.230981	0.501122	0.70506	0.618928	0.112407	0.240161	0.306153	0.352509	0.100007	0.374443	0.444828	0.522033	0.140925	0.22792
TCGA-AN-A0AS	Negative	Negative	Positive	0.158955	0.132108	0.00228721	0.117915	0.15216	0.636616	0.631861	0.363384	0.814181	0.806504	0.868337	0.868863	0.794395	0.82311	0.843928	0.876732	0.875836	0.791362	0.787396	0.839496	0.68555	0.610567	0.635783	0.671199	0.441825	0.526749	0.425042	0.504843	0.0392816	0.0398414	0.0150233	0.0390146	0.0162413	0.0273695	0.0297197	0.0256788	0.00656497	0.00790971	0.0066252	0.00782263	0.00814904	0.0205762	0.0209391	0.0245799	0.00702375	0.00521397
TCGA-AN-A0AT	Negative	Negative	Negative	0.205981	0.203686	0.17872	0.254153	0.248281	0.494281	0.59724	0.505719	0.76379	0.7581	0.791094	0.807992	0.604833	0.756107	0.793383	0.82055	0.836881	0.786017	0.876005	0.868222	0.629548	0.810353	0.800019	0.798167	0.583509	0.77424	0.746244	0.764786	0.617292	0.524263	0.199599	0.591925	0.107721	0.23792	0.499625	0.412667	0.258533	0.409895	0.543135	0.61922	0.0829816	0.449832	0.560391	0.645825	0.14252	0.235496
TCGA-AN-A0FF	Negative	Positive	Positive	0.461879	0.590358	0.00223978	0.456879	0.499743	0.556882	0.860217	0.443118	0.861311	0.89344	0.960383	0.923608	0.714058	0.872918	0.873314	0.891725	0.939461	0.907987	0.875907	0.908631	0.683399	0.837981	0.84799	0.805451	0.737317	0.863004	0.810637	0.8137	0.657575	0.674312	0.402483	0.690282	0.144399	0.346162	0.522682	0.443214	0.269018	0.357514	0.344717	0.434579	0.0933646	0.391034	0.425108	0.531425	0.189705	0.169538
TCGA-AN-A0FJ	Negative	Negative	Positive	0.349039	0.297138	0.0587203	0.170096	0.28933	0.743667	0.747696	0.256333	0.821501	0.860769	0.839742	0.896935	0.673394	0.804436	0.833549	0.842097	0.821928	0.769605	0.779473	0.761945	0.330773	0.671397	0.694436	0.678946	0.381661	0.65129	0.605933	0.60032	0.79736	0.643896	0.198718	0.780566	0.134239	0.497112	0.703308	0.593166	0.0771269	0.243631	0.247211	0.276844	0.0407856	0.389782	0.408436	0.449122	0.166521	0.295434
TCGA-AN-A0FK	Negative	Positive	Positive	0.500678	0.528206	0.000862941	0.363992	0.475535	0.642055	0.808824	0.357945	0.879899	0.871631	0.910208	0.941931	0.854377	0.908463	0.908513	0.940477	0.74284	0.827562	0.821534	0.846736	0.308509	0.531513	0.487718	0.465099	0.454168	0.601754	0.532476	0.574977	0.720864	0.599973	0.179801	0.71946	0.194072	0.380577	0.498755	0.443809	0.0491016	0.048343	0.0395096	0.0538545	0.0422375	0.106884	0.0968172	0.116367	0.078175	0.062022
TCGA-AN-A0FL	Negative	Negative	Negative	0.390694	0.300985	0.00324321	0.193435	0.325392	0.739909	0.673472	0.260091	0.868748	0.892417	0.809671	0.94556	0.441694	0.52096	0.531808	0.579045	0.988142	0.866843	0.775974	0.897837	0.704517	0.728725	0.6842	0.750637	0.877447	0.866765	0.691096	0.855942	0.696475	0.572731	1	0.735075	0.0755715	0.138407	0.269053	0.207401	1	0.518141	0.369479	0.606972	0.0655552	0.133799	0.138332	0.16669	0.259985	0.149761
TCGA-AN-A0FN	Negative	Positive	Positive	0.0591581	0.135205	0.000134336	0.225714	0.148312	0.209292	0.663441	0.790708	0.741094	0.750297	0.802735	0.794534	0.885725	0.843782	0.922012	0.955687	0.842091	0.868124	0.853905	0.85079	0.731483	0.82041	0.828079	0.783962	0.760427	0.832614	0.737613	0.785708	0.111337	0.153124	0.107213	0.121133	0.503715	0.724621	0.913914	0.85189	0.12984	0.116286	0.0977768	0.147976	0.103218	0.205714	0.204862	0.25907	0.104245	0.0801453
TCGA-AN-A0FS	Negative	Negative	Positive	0.085626	0.0783813	2.98264e-05	0.0583299	0.0793495	0.659392	0.718355	0.340608	0.748169	0.714568	0.69173	0.813989	0.814139	0.773589	0.759462	0.797056	0.873892	0.813079	0.752988	0.817197	0.857837	0.831977	0.634817	0.771238	0.735292	0.693001	0.416699	0.696912	0.211322	0.240171	0.0897878	0.215109	0.329855	0.356771	0.293722	0.299188	0.310756	0.201096	0.0639317	0.170445	0.153289	0.219137	0.0930437	0.208538	0.132618	0.0768778
TCGA-AN-A0FT	Positive	Positive	Positive	0.184906	0.303792	0.000940194	0.233264	0.225457	0.488007	0.980893	0.511993	0.862022	0.949551	0.970567	0.940603	0.892023	0.982168	0.956415	0.990648	0.755469	0.913734	0.86184	0.879697	0.28156	0.551525	0.557564	0.499858	0.241283	0.504443	0.454939	0.479952	0.33628	0.374442	0.208369	0.353558	0.191809	0.430203	0.549301	0.490203	0.0242712	0.0615214	0.0633117	0.0719967	0.0232833	0.0863166	0.0876658	0.100838	0.0365012	0.0292939
TCGA-AN-A0FV	Positive	Negative	Negative	0.136264	0.197094	0.00319049	0.190155	0.175351	0.45954	0.818099	0.54046	0.774756	0.809876	0.870996	0.81734	0.805626	0.840817	0.852742	0.888805	0.665694	0.801047	0.788579	0.805512	0.597204	0.685368	0.673704	0.664666	0.361054	0.455459	0.379546	0.450227	0.0521776	0.0559429	0.0258866	0.0539028	0.0355845	0.051651	0.0622868	0.0566979	0.006909	0.00622304	0.00639109	0.00807522	0.013315	0.0229652	0.0229477	0.032471	0.00785533	0.00448301
TCGA-AN-A0FX	Negative	Negative	Negative	0.119129	0.194443	0.00242552	0.188331	0.164438	0.424719	0.860617	0.575281	0.860538	0.89813	0.936124	0.909152	0.788574	0.930963	0.911123	0.985664	0.798187	0.910886	0.896802	0.884527	0.462764	0.702097	0.693116	0.680521	0.363171	0.604682	0.577864	0.584823	0.0299477	0.0323134	0.0176609	0.0311954	0.00876328	0.0269114	0.0373838	0.0332532	0.00309635	0.0084623	0.0132918	0.0150683	0.00330397	0.0190658	0.0234049	0.0262824	0.0136984	0.0105147
TCGA-AN-A0FY	Negative	Positive	Positive	0.11964	0.210545	0.00162799	0.204999	0.173141	0.402565	0.885078	0.597435	0.816616	0.868615	0.946228	0.871709	0.751058	0.904207	0.932515	0.929825	0.694555	0.864821	0.873003	0.86432	0.494576	0.666569	0.662646	0.647391	0.449619	0.600497	0.55625	0.59691	0.0435138	0.0500705	0.0331514	0.0453927	0.00764856	0.0386728	0.0529562	0.044468	0.0067279	0.00901999	0.0104489	0.0133427	0.0101979	0.0215052	0.0250672	0.0299831	0.00863652	0.0055403
TCGA-AN-A0G0	Negative	Negative	Negative	0.0879566	0.0866182	0.0153727	0.0710022	0.0870984	0.613601	0.723319	0.386399	0.819767	0.8311	0.806528	0.818643	0.568553	0.82987	0.787021	0.888155	0.722571	0.814668	0.79907	0.781627	0.348969	0.764896	0.688038	0.657082	0.4348	0.652138	0.550728	0.596314	0.028089	0.023314	0.0110669	0.0267508	0.00467325	0.0169873	0.0241145	0.0204218	0.00272952	0.00719133	0.0122908	0.0126359	0.00442194	0.0172801	0.0263966	0.0288704	0.00923018	0.0169533
TCGA-AN-A0XL	Negative	Positive	Positive	0.116717	0.165983	0.00263041	0.163617	0.150571	0.458288	0.802258	0.541712	0.723713	0.781034	0.802516	0.819741	0.86038	0.845715	0.872161	0.876677	0.868741	0.834259	0.864728	0.862295	0.651142	0.775812	0.750679	0.704372	0.67615	0.758842	0.624486	0.724638	0.0355929	0.0325055	0.011338	0.0351846	0.0283322	0.0340869	0.0423138	0.0401931	0.0271202	0.0157466	0.0106104	0.019131	0.00867078	0.0181653	0.0136088	0.0201436	0.0129845	0.00691391
TCGA-AN-A0XN	Negative	Positive	Negative	0.173137	0.266607	0.00156367	0.245265	0.224644	0.455294	0.863942	0.544706	0.861795	0.888762	0.953581	0.881352	0.739695	0.853666	0.893897	0.934824	0.94602	0.902756	0.939094	0.9279	0.786804	0.905532	0.862515	0.863282	0.756355	0.90599	0.830144	0.820005	0.0451379	0.0526634	0.0381045	0.048526	0.0205079	0.0249404	0.030462	0.0295949	0.0445718	0.0485284	0.0375609	0.0531275	0.0219538	0.0711051	0.0576801	0.077979	0.0266196	0.021787
TCGA-AN-A0XO	Negative	Negative	Positive	0.0257778	0.0694252	0.0084228	0.188381	0.11002	0.100546	0.459096	0.899454	0.610278	0.664022	0.691427	0.716023	0.65451	0.81547	0.92443	0.897446	0.560336	0.71034	0.757165	0.736841	0.425875	0.719498	0.662257	0.648201	0.341979	0.628142	0.540857	0.541264	0.0075234	0.00958759	0.00772893	0.00753347	0.00821078	0.0183038	0.0407366	0.035111	0.00177944	0.0021921	0.00339419	0.00381431	0.00431604	0.0107597	0.0168104	0.0173285	0.00460243	0.00214536
TCGA-AN-A0XP	Negative	Positive	Positive	0.0713874	0.114983	0.00250822	0.199336	0.142144	0.277689	0.588674	0.722311	0.676529	0.779071	0.782911	0.76968	0.747761	0.881449	0.931474	0.949527	0.650124	0.816182	0.814352	0.794524	0.484551	0.668991	0.661165	0.607037	0.431746	0.565632	0.520322	0.544614	0.0177065	0.020959	0.00728882	0.0173539	0.00720753	0.020147	0.0264764	0.0235848	0.00292475	0.00465842	0.00442567	0.00494836	0.00519191	0.0158613	0.0144137	0.0175226	0.00508643	0.00453961
TCGA-AN-A0XS	Negative	Positive	Negative	0.0583364	0.105353	0.000712641	0.144493	0.106879	0.306632	0.717131	0.693368	0.795707	0.873576	0.852614	0.870943	0.861643	0.878231	0.92688	0.964003	0.87395	0.911904	0.88594	0.840581	0.699944	0.831815	0.717219	0.664424	0.766603	0.814666	0.628426	0.732285	0.0207588	0.0281356	0.0156401	0.022595	0.0161511	0.0269105	0.0332493	0.0309969	0.0113098	0.0128088	0.00992797	0.0128717	0.010675	0.0229803	0.0182287	0.0238386	0.0119998	0.0108254
TCGA-AN-A0XT	Negative	Negative	Positive	0.0976851	0.154645	0.000353322	0.163388	0.139355	0.40921	0.807556	0.59079	0.788049	0.861514	0.808778	0.847768	0.878569	0.870269	0.875166	0.915774	0.968004	0.940965	0.895932	0.933707	0.93459	0.939142	0.916472	0.911592	0.898773	0.922188	0.758925	0.879034	0.0136967	0.0156816	0.0114835	0.0149089	0.0180825	0.0188343	0.0220581	0.0219234	0.0599053	0.0345204	0.0233816	0.0418868	0.0190591	0.033841	0.0227603	0.0389127	0.0135974	0.00851133
TCGA-AN-A0XU	Negative	Negative	Negative	0.134439	0.137967	0.0365627	0.157567	0.157855	0.508899	0.636096	0.491101	0.769777	0.76989	0.803508	0.824551	0.527065	0.788042	0.848725	0.845295	0.888334	0.84054	0.881168	0.906266	0.742863	0.886277	0.861618	0.871232	0.738764	0.839099	0.797499	0.820633	0.0575723	0.050165	0.0185946	0.0553727	0.00647815	0.0156589	0.0328288	0.0269232	0.0401385	0.0337884	0.0322197	0.0450875	0.00887891	0.0335778	0.0460006	0.0526116	0.0271447	0.0326051
TCGA-AQ-A04H	Positive	Positive	Positive	0.211299	0.172217	0.00124438	0.0836298	0.1654	0.790705	0.757812	0.209295	0.899961	0.90417	0.925068	0.970595	0.813518	0.843197	0.857346	0.878961	0.879063	0.850866	0.847518	0.888197	0.373606	0.585094	0.605181	0.586404	0.508644	0.573962	0.563499	0.55338	0.695871	0.546581	0.19942	0.687442	0.146773	0.229202	0.289001	0.26785	0.08091	0.100525	0.105626	0.136411	0.0423988	0.122544	0.128679	0.151236	0.0649774	0.049037
TCGA-AQ-A04J	Negative	Negative	Negative	0.104592	0.169064	0.0449206	0.244371	0.184217	0.320999	0.668002	0.679001	0.673594	0.794782	0.805427	0.748834	0.703498	0.871228	0.890231	0.873641	0.819143	0.838023	0.881263	0.887494	0.619175	0.814517	0.856197	0.821989	0.586507	0.806761	0.83847	0.807583	0.240365	0.276485	0.113411	0.23789	0.126184	0.308755	0.490145	0.415057	0.128917	0.286629	0.401111	0.468983	0.0676503	0.331824	0.423183	0.491224	0.0915272	0.102035
TCGA-AQ-A04L	Positive	Negative	Positive	0.0326662	0.05811	0.000906707	0.0666329	0.0526492	0.356337	0.802024	0.643663	0.707219	0.877369	0.860587	0.748312	0.595812	0.892758	0.830555	0.833759	0.641339	0.777394	0.78652	0.816142	0.480005	0.658605	0.703525	0.619444	0.467581	0.565132	0.498698	0.553441	0.00626456	0.00797892	0.00457878	0.00685253	0.00428992	0.0141419	0.0196223	0.0170762	0.00194906	0.00372051	0.0104019	0.0111358	0.00373604	0.012802	0.0206684	0.0227421	0.00614638	0.00398037
TCGA-AQ-A0Y5	Positive	Positive	Positive	0.0125688	0.0552441	0.00098762	0.0760951	0.0456992	0.128296	0.878114	0.871704	0.616037	0.700929	0.671128	0.696705	0.686553	0.891143	0.86798	0.798485	0.54992	0.777479	0.795027	0.766668	0.270365	0.555085	0.548732	0.526403	0.354241	0.545778	0.475957	0.54374	0.0429844	0.0465824	0.0317683	0.0429024	0.113027	0.221172	0.289226	0.254319	0.039735	0.0543781	0.0531877	0.0632837	0.0298373	0.0643402	0.0593077	0.0707948	0.0443287	0.0306731
TCGA-AR-A0TP	Negative	Negative	Positive	0.410161	0.407888	0.0635408	0.26632	0.373496	0.672042	0.795166	0.327958	0.852326	0.862648	0.88917	0.895267	0.443906	0.794525	0.785317	0.830065	0.823302	0.79823	0.762728	0.834102	0.459815	0.760562	0.750903	0.706538	0.361061	0.567477	0.550417	0.549514	0.170319	0.149578	0.0666088	0.16953	0.00995784	0.0441306	0.0668537	0.0567804	0.0284681	0.0187352	0.0184406	0.025598	0.0206074	0.0632221	0.0811659	0.0941818	0.0449387	0.0216461
TCGA-AR-A0TQ	Positive	Negative	Positive	0.136457	0.172862	0.002666	0.187582	0.174167	0.463772	0.722394	0.536228	0.741143	0.843559	0.790355	0.816194	0.778181	0.832046	0.860098	0.842324	0.882454	0.794223	0.81142	0.848551	0.791306	0.853458	0.839151	0.804544	0.75073	0.863779	0.851568	0.831307	0.0281675	0.0266183	0.0152477	0.0285406	0.0116178	0.0207719	0.0309947	0.0264396	0.0142808	0.0305952	0.0397596	0.0455721	0.0121197	0.0446623	0.0521763	0.0621966	0.0221579	0.0376631
TCGA-AR-A0TR	Negative	Positive	Positive	0.261566	0.323425	0.00471218	0.321512	0.314662	0.495345	0.748349	0.504655	0.720068	0.833241	0.867056	0.821602	0.718845	0.840429	0.851715	0.866981	0.845056	0.832457	0.875047	0.867521	0.600014	0.729942	0.771414	0.697196	0.632156	0.748822	0.717342	0.705145	0.181605	0.240757	0.179744	0.196772	0.0837583	0.119842	0.221192	0.187506	0.059208	0.102793	0.114421	0.129831	0.045548	0.158284	0.202952	0.203204	0.0731426	0.0643597
TCGA-AR-A0TS	Negative	Negative	Negative	0.092499	0.187365	0.00193124	0.257753	0.183911	0.278105	0.741541	0.721895	0.48484	0.589194	0.64583	0.524664	0.674381	0.782678	0.749966	0.710245	0.66632	0.800431	0.715632	0.679389	0.539418	0.724717	0.682587	0.618254	0.568918	0.720591	0.661406	0.6466	0.0707097	0.100725	0.0286919	0.0697488	0.102026	0.209209	0.262897	0.21956	0.0716468	0.0920721	0.133146	0.150527	0.0395752	0.0859911	0.117134	0.132639	0.0594451	0.0331421
TCGA-AR-A0TT	Negative	Negative	Positive	0.293718	0.322141	0.000895337	0.282888	0.313939	0.564412	0.747096	0.435588	0.824006	0.858063	0.903081	0.842288	0.625536	0.809593	0.797603	0.791676	0.892302	0.879449	0.873225	0.889167	0.549521	0.854475	0.806602	0.724089	0.699097	0.88427	0.83764	0.810809	0.11357	0.123293	0.0751158	0.120586	0.054231	0.109993	0.142382	0.119431	0.0655502	0.0922261	0.118575	0.133129	0.0412689	0.0937173	0.133317	0.145792	0.143061	0.12872
TCGA-AR-A0TU	Negative	Negative	Negative	0.282015	0.238481	0.60324	0.214201	0.27248	0.630219	0.637189	0.369781	0.722899	0.790001	0.77734	0.768972	0.543357	0.686017	0.644694	0.676496	0.818942	0.78457	0.751351	0.849534	0.70908	0.795982	0.765787	0.738614	0.711123	0.794118	0.724098	0.763729	0.271287	0.298674	0.128791	0.269686	0.0572333	0.0910043	0.144769	0.12119	0.150991	0.16581	0.16137	0.205586	0.0722504	0.224672	0.228956	0.253094	0.170658	0.187127
TCGA-AR-A0TV	Negative	Positive	Positive	0.247639	0.258909	0.00368313	0.193029	0.241756	0.623164	0.779643	0.376836	0.767958	0.884998	0.846968	0.862342	0.595164	0.799782	0.771854	0.797967	0.763655	0.826233	0.836946	0.810882	0.525993	0.780209	0.784562	0.681265	0.61423	0.767191	0.770187	0.73429	0.0641974	0.0650751	0.0389061	0.066477	0.00993584	0.0349534	0.052322	0.0444558	0.0135186	0.0381265	0.0541837	0.058933	0.0115574	0.0561002	0.0691363	0.0751878	0.0365557	0.0538272
TCGA-AR-A0TW	Negative	Positive	Positive	0.58553	0.920894	0.0168716	0.832854	0.761433	0.454076	0.880752	0.545924	0.777106	0.849886	0.899951	0.839631	0.765964	0.876578	0.881481	0.892853	0.903982	0.900205	0.89023	0.882713	0.735758	0.916964	0.883172	0.829289	0.809222	0.903628	0.86344	0.818969	0.262912	0.281815	0.19115	0.277716	0.116693	0.25687	0.360788	0.31739	0.15124	0.289125	0.292236	0.348352	0.0620949	0.283607	0.272348	0.335246	0.353653	0.52272
TCGA-AR-A0TX	Positive	Positive	Positive	0.0033423	0.00324062	0.000265868	0.00753745	0.00574983	0.336226	0.401869	0.663774	0.146315	0.373399	0.443799	0.560767	0.396526	0.657571	0.533684	0.559441	0.332051	0.55538	0.547387	0.402306	0.262583	0.528859	0.47288	0.268406	0.25951	0.69509	0.371854	0.340003	0.00991786	0.0649132	0.0078332	0.0103567	0.0227058	0.0761787	0.0514403	0.0410561	0.0127741	0.0310339	0.0225596	0.0191572	0.00674909	0.0519196	0.0187626	0.0109019	0.0105914	0.0164498
TCGA-AR-A0TY	Negative	Negative	Positive	0.196169	0.252437	0.018226	0.199394	0.214947	0.549235	0.854904	0.450765	0.731618	0.837368	0.821942	0.781682	0.795678	0.878875	0.857893	0.858707	0.885229	0.871857	0.802602	0.851561	0.688948	0.702978	0.684502	0.693945	0.71764	0.829242	0.611345	0.707131	0.0660513	0.0738099	0.0299369	0.067302	0.0772489	0.0982416	0.113734	0.105767	0.0351558	0.0209608	0.0155053	0.0262329	0.0157919	0.0315676	0.0284417	0.03651	0.11482	0.0613696
TCGA-AR-A0TZ	Negative	Positive	Positive	0.149694	0.253201	0.00289916	0.233922	0.205252	0.427901	0.897972	0.572099	0.831054	0.886529	0.890467	0.88052	0.907337	0.903186	0.906689	0.962032	0.95708	0.93289	0.916172	0.91287	0.763983	0.847477	0.731157	0.815673	0.763747	0.875798	0.682042	0.834833	0.0409351	0.0450238	0.0192809	0.0420732	0.0505057	0.0564552	0.0647318	0.0650577	0.043079	0.0292838	0.0185269	0.0330685	0.0148277	0.0318737	0.0230312	0.0356911	0.0364544	0.0195711
TCGA-AR-A0U0	Negative	Negative	Negative	0.0249716	0.0339063	0.0327114	0.0592115	0.0444196	0.317973	0.55443	0.682027	0.421432	0.611714	0.586496	0.443382	0.608815	0.748843	0.678108	0.657218	0.713541	0.701982	0.727793	0.711835	0.61569	0.800138	0.710958	0.681336	0.624027	0.806125	0.785037	0.727394	0.00919705	0.0145035	0.00596141	0.00867136	0.00419005	0.0120257	0.0136734	0.0114055	0.00940369	0.0167872	0.0224285	0.0228297	0.00364454	0.016934	0.0205828	0.0231955	0.0298802	0.0463972
TCGA-AR-A0U2	Negative	Positive	Positive	0.266861	0.307076	0.0266323	0.264854	0.289182	0.555957	0.7731	0.444043	0.799559	0.849706	0.904359	0.894531	0.646349	0.816376	0.839285	0.86776	0.783229	0.826503	0.8631	0.831314	0.644247	0.777278	0.795009	0.695079	0.607575	0.773235	0.78034	0.752414	0.0878399	0.104181	0.048728	0.0909111	0.0214489	0.0503096	0.0673954	0.0563861	0.0159219	0.0250103	0.0256662	0.0287548	0.0152007	0.0494867	0.0582938	0.0645026	0.0274887	0.0258024
TCGA-AR-A0U3	Negative	Positive	Positive	0.753088	0.872654	0.0150545	0.592175	0.737799	0.620767	0.861346	0.379233	0.822443	0.874791	0.908609	0.871368	0.710234	0.831583	0.807182	0.840711	0.887836	0.891457	0.855609	0.881369	0.726073	0.825323	0.800564	0.761139	0.831043	0.893415	0.815464	0.82678	0.379699	0.370503	0.212002	0.388493	0.0986672	0.178928	0.235681	0.205348	0.132427	0.212139	0.23705	0.29295	0.0778724	0.280419	0.325357	0.401346	0.30914	0.301292
TCGA-AR-A0U4	Negative	Negative	Negative	0.415101	0.208287	0.260332	0.215271	0.350636	0.728766	0.432512	0.271234	0.755532	0.729467	0.72552	0.801661	0.580824	0.692995	0.695309	0.704005	0.833311	0.677148	0.729915	0.795406	0.613728	0.678618	0.676705	0.667197	0.536127	0.617979	0.593926	0.614599	0.175746	0.147086	0.0867034	0.172454	0.0710971	0.111424	0.211267	0.166984	0.0537372	0.0811409	0.0913042	0.0911803	0.0489145	0.160414	0.199762	0.190196	0.0702414	0.058576
TCGA-AR-A1AH	Negative	Negative	Positive	0.401128	0.35037	0.106359	0.202511	0.336054	0.735247	0.759112	0.264753	0.798719	0.81117	0.884521	0.821127	0.559082	0.780114	0.748743	0.781289	0.778187	0.79091	0.75901	0.776822	0.390688	0.60407	0.591239	0.517005	0.549222	0.608401	0.458389	0.550673	0.230737	0.206602	0.0930314	0.230675	0.0412762	0.097428	0.129276	0.111577	0.0212693	0.0175099	0.0168392	0.0213263	0.0247432	0.0584683	0.0753837	0.0871306	0.0682841	0.0482017
TCGA-AR-A1AI	Negative	Negative	Negative	0.277548	0.306984	0.0587739	0.489743	0.408809	0.394472	0.546777	0.605528	0.725025	0.753669	0.776297	0.781219	0.536904	0.676002	0.774364	0.793121	0.872866	0.769118	0.84189	0.876816	0.758012	0.816666	0.908117	0.8489	0.798212	0.816432	0.872295	0.815426	0.0692203	0.0548112	0.0497287	0.0642331	0.0521039	0.0570985	0.0950647	0.0816834	0.063368	0.0894338	0.128403	0.135417	0.0471071	0.158038	0.225676	0.258181	0.502891	0.61882
TCGA-AR-A1AK	Negative	Positive	Positive	0.285824	0.140363	0.00557575	0.10467	0.219473	0.80716	0.465558	0.19284	0.837489	0.795038	0.840674	0.935289	0.613547	0.694419	0.710048	0.717285	0.897429	0.820079	0.80303	0.875905	0.634844	0.798942	0.757375	0.71401	0.77727	0.843032	0.627833	0.772988	0.18425	0.1379	0.179066	0.199948	0.0222377	0.0344112	0.0413745	0.032105	0.0662718	0.0421584	0.0312819	0.0432929	0.0185008	0.0380119	0.0315989	0.0402642	0.044619	0.0271242
TCGA-AR-A1AL	Negative	Positive	Positive	0.124335	0.283358	9.43075e-05	0.290646	0.219064	0.320837	0.9416	0.679163	0.780709	0.861103	0.861069	0.855947	0.882041	0.929282	0.920572	0.962446	0.900576	0.923737	0.878375	0.878462	0.67176	0.789312	0.715293	0.729487	0.769149	0.811681	0.623002	0.744114	0.0271043	0.0314945	0.0170449	0.0288476	0.0605781	0.0617108	0.0634414	0.0675304	0.0137168	0.00958322	0.00627168	0.0110357	0.00963254	0.0157853	0.00988651	0.0170837	0.0206346	0.0108091
TCGA-AR-A1AN	Negative	Positive	Positive	0.0510743	0.0562825	0.00269473	0.0402789	0.0500968	0.620007	0.816282	0.379993	0.736189	0.850718	0.858062	0.801312	0.738632	0.86106	0.767889	0.779334	0.834749	0.84568	0.71976	0.796511	0.422763	0.481546	0.495566	0.39119	0.765608	0.876481	0.643037	0.667394	0.0267894	0.0316803	0.0607413	0.0350969	0.0474591	0.027055	0.148356	0.123283	0.00842547	0.00531911	0.00748553	0.00960707	0.0181814	0.0103012	0.0166071	0.025551	0.0206019	0.0112319
TCGA-AR-A1AO	Negative	Negative	Positive	0.00060883	0.000450273	0.00154942	0.00593322	0.00334675	0.085646	0.0945045	0.914354	0.234208	0.129997	0.441117	0.305165	0.16152	0.237053	0.535547	0.55008	0.297253	0.304632	0.611407	0.457079	0.442046	0.367257	0.42568	0.583495	0.228104	0.311328	0.670607	0.528414	0.018207	0.288493	0.0465588	0.020752	0.0234152	0.0894445	0.0636099	0.0525942	0.041089	0.306233	0.210256	0.174886	0.0179008	0.433288	0.195284	0.164174	0.0377311	0.0846117
TCGA-AR-A1AQ	Negative	Negative	Negative	0.17119	0.223082	0.0224459	0.236691	0.219186	0.462121	0.740892	0.537879	0.744382	0.827303	0.800188	0.74859	0.586453	0.765774	0.783038	0.759477	0.895958	0.858174	0.846419	0.873325	0.690807	0.902797	0.863008	0.820136	0.845165	0.891602	0.874948	0.833634	0.0669405	0.0669723	0.0571408	0.0704012	0.0411483	0.0562605	0.0809993	0.070052	0.0573205	0.0835073	0.0966509	0.112046	0.0206712	0.0818388	0.0939429	0.107899	0.146597	0.289433
TCGA-AR-A1AR	Negative	Negative	Negative	0.0755736	0.0713125	0.170843	0.099796	0.0943949	0.475204	0.549535	0.524796	0.707894	0.796823	0.719075	0.736128	0.405927	0.651392	0.647876	0.658189	0.800439	0.781105	0.775983	0.721028	0.676535	0.821495	0.75896	0.68071	0.720023	0.779783	0.767922	0.76136	0.0418725	0.0516359	0.0390249	0.0416473	0.00706094	0.0116748	0.0238209	0.0204662	0.0393782	0.0502862	0.0519166	0.0554002	0.0184279	0.0691147	0.0722505	0.0762384	0.0410497	0.0457332
TCGA-AR-A1AS	Negative	Positive	Positive	0.379599	0.469006	0.0256869	0.682992	0.565768	0.389172	0.603659	0.610828	0.766176	0.827626	0.815527	0.798659	0.815172	0.872732	0.878759	0.922239	0.775174	0.828266	0.825886	0.830662	0.574231	0.663263	0.630826	0.629698	0.439578	0.598786	0.497193	0.587814	0.210776	0.230227	0.108528	0.209313	0.155493	0.291969	0.369434	0.328717	0.030475	0.0395191	0.0350678	0.0432439	0.0584003	0.0930727	0.0896463	0.120779	0.0392781	0.0300624
TCGA-AR-A1AT	Positive	Positive	Positive	0.296785	0.274073	0.0171647	0.32251	0.335706	0.530298	0.594422	0.469702	0.718007	0.787076	0.773065	0.804364	0.476753	0.746958	0.758348	0.725657	0.783236	0.772245	0.819659	0.828881	0.656079	0.772803	0.800438	0.758661	0.640805	0.791188	0.82254	0.765653	0.200669	0.16777	0.0862597	0.198202	0.0357304	0.099649	0.169985	0.138978	0.0576149	0.102933	0.124568	0.141255	0.0371886	0.184223	0.19376	0.214562	0.124852	0.155843
TCGA-AR-A1AU	Negative	Positive	Positive	0.378822	0.560589	0.00592922	0.417138	0.431265	0.526539	0.946506	0.473461	0.849495	0.897011	0.958099	0.89732	0.789777	0.91361	0.913957	0.926344	0.807572	0.891709	0.867794	0.859246	0.505979	0.725902	0.70453	0.690817	0.650799	0.765611	0.639685	0.720977	0.188647	0.211092	0.137453	0.204911	0.0678963	0.155403	0.189694	0.168171	0.0263403	0.0352492	0.0331305	0.042392	0.0316818	0.0661872	0.0638895	0.0810567	0.0793301	0.0486969
TCGA-AR-A1AV	Negative	Positive	Positive	0.158242	0.154176	0.000603303	0.129179	0.157424	0.610504	0.712771	0.389496	0.729614	0.81678	0.795468	0.775187	0.646158	0.776954	0.77514	0.769008	0.726805	0.786546	0.744461	0.7753	0.657625	0.677208	0.649085	0.655547	0.422159	0.66019	0.654969	0.599748	0.0351265	0.0335556	0.0182801	0.0352911	0.0168173	0.0321821	0.0437447	0.0349506	0.00642224	0.00795547	0.0124598	0.0130146	0.0169783	0.0176917	0.0261713	0.03395	0.00672602	0.00401685
TCGA-AR-A1AW	Negative	Positive	Positive	0.193186	0.323217	0.00257566	0.360436	0.294409	0.37945	0.799296	0.62055	0.723141	0.743885	0.826245	0.756267	0.47673	0.738259	0.749084	0.752881	0.936529	0.909806	0.876853	0.897982	0.786406	0.991163	0.932361	0.915823	0.864374	0.973053	0.942027	0.891811	0.13951	0.140855	0.067161	0.139992	0.0281451	0.0717105	0.120809	0.102035	0.150578	0.300434	0.323663	0.390745	0.0375825	0.189168	0.218081	0.260408	0.227311	0.476079
TCGA-AR-A1AX	Positive	Positive	Positive	0.139291	0.259304	0.0103566	0.284187	0.22453	0.355777	0.840703	0.644223	0.768012	0.822928	0.854654	0.796915	0.798686	0.854919	0.874413	0.882503	0.861678	0.862759	0.870247	0.860578	0.775265	0.902365	0.822894	0.808714	0.800142	0.862543	0.844316	0.833095	0.0460668	0.0609945	0.0501528	0.0516088	0.0423941	0.0817611	0.113248	0.101097	0.0293395	0.0523268	0.0590104	0.0671914	0.0192986	0.0624404	0.0647274	0.082596	0.0445521	0.0331356
TCGA-AR-A1AY	Negative	Negative	Negative	0.221024	0.23488	0.0289163	0.139399	0.199193	0.679599	0.858324	0.320401	0.854405	0.890263	0.889059	0.863887	0.734326	0.86066	0.825184	0.826598	0.859088	0.883557	0.809933	0.85532	0.615534	0.741238	0.663755	0.646016	0.666994	0.785194	0.612645	0.736281	0.0761948	0.0836676	0.0398406	0.0789515	0.0344666	0.0464652	0.0570678	0.0540261	0.0265615	0.0203522	0.0211422	0.0293231	0.0151541	0.0361843	0.0448516	0.0529604	0.0219583	0.014939
TCGA-AR-A24H	Negative	Positive	Positive	0.163457	0.0601903	0.00342248	0.0968731	0.144176	0.695559	0.303814	0.304441	0.679432	0.71524	0.689717	0.73602	0.467335	0.640965	0.718602	0.636193	0.801044	0.814548	0.775352	0.818263	0.658573	0.905587	0.773607	0.622376	0.657426	0.852597	0.803557	0.70104	0.102423	0.114704	0.0557359	0.0997141	0.0387561	0.0574466	0.134491	0.0948412	0.125092	0.18084	0.149631	0.145382	0.0536066	0.223086	0.21278	0.182799	0.294088	0.330401
TCGA-AR-A24K	Negative	Positive	Positive	0.398523	0.546249	0.00352769	0.457337	0.463024	0.514817	0.85905	0.485183	0.800732	0.858399	0.900737	0.848674	0.64686	0.881905	0.866528	0.843282	0.76449	0.864446	0.865337	0.859717	0.511917	0.737078	0.716198	0.68202	0.431356	0.641696	0.619462	0.620048	0.165414	0.178682	0.0938611	0.170156	0.0425288	0.155452	0.223428	0.179695	0.0165603	0.0342458	0.044918	0.0491863	0.028899	0.0857715	0.103778	0.121094	0.026595	0.0176282
TCGA-AR-A24L	Negative	Positive	Positive	0.189159	0.275908	0.00115614	0.2254	0.223972	0.504175	0.896763	0.495825	0.783685	0.864617	0.90222	0.817335	0.848123	0.890253	0.875604	0.8935	0.859614	0.905477	0.85586	0.876202	0.681084	0.824952	0.772882	0.706154	0.593719	0.733779	0.617815	0.732475	0.0353276	0.0417889	0.0302081	0.0386678	0.0356297	0.0478112	0.0570845	0.0528084	0.01398	0.0111922	0.0100478	0.0144334	0.0209639	0.0342791	0.0322537	0.0455332	0.0166988	0.0102914
TCGA-AR-A24M	Negative	Positive	Positive	0.256512	0.505541	0.00115926	0.51512	0.409336	0.359868	0.899274	0.640132	0.807397	0.87049	0.888544	0.835135	0.897177	0.956165	0.933505	0.951712	0.857658	0.915136	0.901664	0.871668	0.726045	0.83913	0.794816	0.744239	0.690637	0.826735	0.658125	0.745068	0.110217	0.129053	0.0472465	0.113412	0.155764	0.272173	0.308865	0.293381	0.0567365	0.073441	0.0726225	0.0936221	0.0485784	0.126366	0.115754	0.153758	0.048248	0.0360552
TCGA-AR-A24N	Negative	Positive	Positive	0.2938	0.486467	0.00137466	0.38551	0.365731	0.476841	0.968483	0.523159	0.789371	0.883178	0.907625	0.832824	0.81851	0.93182	0.892886	0.894693	0.894864	0.931348	0.881734	0.905355	0.678421	0.888975	0.821383	0.796152	0.830167	0.936572	0.826007	0.830662	0.202435	0.225828	0.0973728	0.207373	0.0793605	0.124111	0.149038	0.138537	0.111297	0.191238	0.174549	0.222785	0.0529482	0.201373	0.169628	0.226631	0.252379	0.308649
TCGA-AR-A24O	Negative	Positive	Positive	0.0878817	0.178724	0.00178647	0.195446	0.149802	0.333545	0.868267	0.666455	0.711825	0.776884	0.755109	0.755243	0.850099	0.83893	0.879869	0.867031	0.848197	0.834908	0.846386	0.840554	0.766058	0.864695	0.810959	0.78824	0.773086	0.835237	0.670068	0.791334	0.0480689	0.0568582	0.013949	0.0468813	0.103021	0.106577	0.102079	0.109677	0.100116	0.0663846	0.0300357	0.0715804	0.0493974	0.0978361	0.0496606	0.0944229	0.134382	0.0822307
TCGA-AR-A24P	Negative	Positive	Positive	0.104869	0.191451	0.00623831	0.243263	0.18382	0.322808	0.758086	0.677192	0.635986	0.791905	0.787201	0.697366	0.734394	0.879759	0.810076	0.802107	0.741823	0.857182	0.776615	0.782515	0.558793	0.761127	0.670781	0.603351	0.625238	0.81774	0.65365	0.666017	0.0488008	0.0773111	0.0334534	0.049361	0.0877344	0.163702	0.161077	0.144929	0.0621903	0.0364927	0.0260022	0.0447974	0.0258003	0.042903	0.0366085	0.050435	0.0706975	0.0422542
TCGA-AR-A24Q	Negative	Negative	Positive	0.603382	0.510125	0.227018	0.415721	0.561517	0.656414	0.661554	0.343586	0.818966	0.80127	0.829479	0.884057	0.60843	0.790846	0.795228	0.81289	0.875629	0.810218	0.831165	0.83623	0.619052	0.733099	0.713275	0.70711	0.710194	0.747794	0.685701	0.734643	0.422838	0.291944	0.0861751	0.408295	0.0969461	0.171348	0.25264	0.221957	0.127045	0.174253	0.209258	0.227942	0.0835764	0.267705	0.298484	0.367154	0.399445	0.370216
TCGA-AR-A24R	Negative	Positive	Positive	0.261617	0.293726	0.00164294	0.22522	0.266139	0.595805	0.803485	0.404195	0.810473	0.854404	0.885176	0.887478	0.767944	0.854536	0.836077	0.865199	0.826594	0.832299	0.822029	0.841649	0.537211	0.695258	0.657619	0.66117	0.492256	0.685514	0.573689	0.631071	0.126292	0.12836	0.0562585	0.127431	0.0596778	0.0936672	0.108402	0.0978188	0.038412	0.0573752	0.0581715	0.0689635	0.0324519	0.0682714	0.0717222	0.0934695	0.0455642	0.0362516
TCGA-AR-A24S	Negative	Positive	Positive	0.15757	0.244956	0.00159373	0.233557	0.209662	0.442611	0.85047	0.557389	0.746356	0.840493	0.884856	0.809745	0.682789	0.913299	0.887243	0.887508	0.746052	0.847378	0.807464	0.822249	0.610431	0.78064	0.681064	0.694398	0.472628	0.665369	0.634184	0.647117	0.0920622	0.107852	0.0446849	0.0929709	0.0632372	0.141746	0.179134	0.153211	0.0211066	0.0337469	0.0377961	0.0418037	0.0533646	0.0739752	0.0705167	0.0980694	0.0271244	0.0210651
TCGA-AR-A24T	Negative	Positive	Positive	0.296274	0.525859	0.000812555	0.531599	0.440835	0.389935	0.868596	0.610065	0.762232	0.827576	0.875342	0.827072	0.886571	0.873675	0.885597	0.902042	0.830876	0.851962	0.837167	0.840533	0.591808	0.680184	0.609993	0.64771	0.711019	0.778444	0.615366	0.736452	0.0855348	0.098409	0.0568245	0.0894317	0.347542	0.327434	0.366845	0.374534	0.104958	0.0615125	0.0385812	0.0711681	0.0479599	0.0908063	0.0711386	0.106151	0.243757	0.14688
TCGA-AR-A24U	Positive	Negative	Negative	0.0818715	0.158104	0.00831487	0.196936	0.147048	0.313773	0.782462	0.686227	0.730907	0.856652	0.879338	0.788952	0.770723	0.873158	0.85761	0.839318	0.84442	0.841693	0.842159	0.85326	0.694961	0.862988	0.860289	0.85607	0.758975	0.834567	0.876243	0.803156	0.023477	0.0363405	0.0542088	0.0305933	0.0316716	0.0745131	0.116994	0.101145	0.0348578	0.0976015	0.153359	0.170168	0.0235543	0.109974	0.150907	0.169099	0.114698	0.158326
TCGA-AR-A24V	Negative	Positive	Positive	0.246545	0.325907	0.00433339	0.321847	0.30607	0.478304	0.775254	0.521696	0.778847	0.844243	0.87557	0.845001	0.74184	0.852758	0.870583	0.895125	0.686225	0.793708	0.792672	0.811803	0.400349	0.585765	0.569949	0.534339	0.319398	0.550672	0.522783	0.515719	0.0791371	0.072036	0.0310459	0.0781141	0.0255533	0.0550617	0.0751824	0.0662821	0.00910402	0.0115083	0.0134311	0.0159485	0.0135591	0.0324552	0.0335141	0.0430709	0.0135848	0.00947716
TCGA-AR-A24X	Negative	Positive	Positive	0.074743	0.113741	0.000221167	0.0776044	0.082721	0.543309	1	0.456691	0.902284	0.900273	0.961835	0.890823	0.745859	0.890557	0.903869	0.885522	0.864116	0.865325	0.892607	0.833503	0.510365	0.702476	0.638803	0.616749	0.60169	0.701369	0.576254	0.710328	0.0233458	0.0277579	0.0177027	0.0242461	0.00890381	0.0171555	0.018562	0.0174282	0.00526663	0.00885602	0.00976148	0.0108363	0.00433931	0.013577	0.0128484	0.0159626	0.00753689	0.00694865
TCGA-AR-A24Z	Negative	Positive	Positive	0.0390962	0.0632471	0.00118208	0.0523514	0.0491982	0.471473	0.934003	0.528527	0.780095	0.888218	0.867689	0.858959	0.729919	0.910283	0.857836	0.851945	0.746556	0.840064	0.857483	0.81351	0.481772	0.638812	0.64636	0.607667	0.578679	0.738739	0.602884	0.667389	0.00979082	0.0114418	0.00908258	0.0108426	0.00654394	0.0132232	0.0155951	0.0144421	0.00182024	0.0018653	0.00238226	0.00273049	0.00295441	0.00566173	0.0109085	0.0122348	0.00274745	0.00146469
TCGA-AR-A250	Positive	Negative	Positive	0.182106	0.361987	0.002245	0.364343	0.289917	0.360883	0.909037	0.639117	0.797471	0.85644	0.859067	0.872699	0.834851	0.884328	0.883748	0.901887	0.861361	0.883889	0.853965	0.875874	0.596959	0.773821	0.715102	0.742109	0.664686	0.783842	0.686022	0.730572	0.063883	0.0686903	0.0400855	0.0675946	0.0822641	0.126133	0.144274	0.133108	0.0498	0.0883077	0.11174	0.133181	0.0314627	0.0941224	0.101933	0.133077	0.0475504	0.0465888
TCGA-AR-A251	Negative	Negative	Positive	0.137315	0.18925	0.0100427	0.17693	0.169296	0.482047	0.813613	0.517953	0.888117	0.86758	0.876385	0.855093	0.791089	0.888795	0.8734	0.869822	0.78574	0.854201	0.799427	0.820779	0.476487	0.68836	0.65838	0.621506	0.465808	0.611319	0.624978	0.626265	0.119957	0.133786	0.0759568	0.124106	0.0628212	0.126051	0.182013	0.157069	0.0240143	0.0464186	0.0505417	0.0587062	0.0213353	0.0896817	0.107866	0.108449	0.0309427	0.0283462
TCGA-AR-A252	Negative	Positive	Positive	0.078798	0.187556	0.0414946	0.403397	0.249358	0.154291	0.547568	0.845709	0.611826	0.699591	0.761869	0.697318	0.624902	0.780015	0.838155	0.839163	0.762586	0.819835	0.872558	0.849359	0.73958	0.852868	0.877874	0.831223	0.699662	0.868812	0.867922	0.835935	0.0678987	0.0953496	0.0748153	0.0704438	0.0664919	0.131439	0.346842	0.290949	0.0523838	0.194283	0.25266	0.275322	0.0487073	0.2012	0.286105	0.328709	0.109209	0.179008
TCGA-AR-A254	Positive	Positive	Positive	0.196377	0.341641	0.0136595	0.308768	0.270218	0.426164	0.920457	0.573836	0.83718	0.872878	0.939971	0.89561	0.691635	0.886482	0.846688	0.868321	0.807685	0.917733	0.890536	0.880932	0.426071	0.735936	0.717759	0.66034	0.509869	0.702586	0.594224	0.70266	0.122058	0.156523	0.202977	0.14768	0.057342	0.181687	0.246481	0.212528	0.021569	0.0478773	0.0516787	0.057711	0.0181898	0.0824822	0.0882891	0.100322	0.0306447	0.0254903
TCGA-AR-A255	Positive	Positive	Positive	0.0300193	0.0353645	0.000973369	0.0427322	0.0390542	0.45441	0.657467	0.54559	0.632394	0.721835	0.717721	0.747526	0.554726	0.622233	0.686509	0.673998	0.772571	0.785599	0.766874	0.842441	0.806977	0.801082	0.755547	0.732931	0.684229	0.796508	0.670089	0.743397	0.0129274	0.0217916	0.0187849	0.0150075	0.0204439	0.0186001	0.0186936	0.0177938	0.0176006	0.0251688	0.0255784	0.0304778	0.0198593	0.0406336	0.0409597	0.0477215	0.00844545	0.00897082
TCGA-AR-A256	Negative	Negative	Negative	0.121815	0.130097	0.0044696	0.149872	0.146613	0.495146	0.645768	0.504854	0.683738	0.802779	0.795524	0.740351	0.662493	0.78174	0.815555	0.790026	0.814345	0.822739	0.783951	0.814707	0.590689	0.771469	0.783698	0.675247	0.57269	0.744681	0.715237	0.675228	0.0341672	0.0424387	0.034371	0.036721	0.0171273	0.0359842	0.0503963	0.0412896	0.0132389	0.0220566	0.02771	0.0288749	0.0236465	0.0484258	0.0629018	0.0727335	0.0428846	0.0311027
TCGA-B6-A0I5	Negative	Positive	Positive	0.07396	0.0820645	0.00880486	0.0698764	0.0783677	0.569899	0.761518	0.430101	0.607908	0.802393	0.60426	0.667268	0.622496	0.767022	0.704805	0.697886	0.544252	0.755793	0.702359	0.683316	0.291883	0.561741	0.50466	0.477335	0.230387	0.504089	0.43724	0.423073	0.021498	0.0212198	0.0107492	0.0211507	0.0141631	0.0198434	0.0282053	0.0245653	0.00464039	0.008001	0.00943703	0.0104512	0.00998208	0.0138878	0.0175571	0.0203179	0.0070735	0.0030269
TCGA-B6-A0IA	Negative	Positive	Positive	0.161733	0.132589	0.00729189	0.127756	0.158742	0.61953	0.607888	0.38047	0.727546	0.78984	0.644971	0.77023	0.44077	0.715106	0.661514	0.69759	0.608667	0.642085	0.569256	0.642783	0.297172	0.468182	0.486307	0.452652	0.186482	0.322209	0.296673	0.368428	0.0596729	0.0522551	0.0100576	0.0579288	0.0141342	0.0288889	0.0425302	0.0348223	0.00786918	0.00426128	0.00773558	0.00856632	0.00872004	0.0157136	0.0221699	0.0243929	0.01169	0.00500984
TCGA-B6-A0IC	Negative	Positive	Positive	0.210503	0.0565464	0.0504361	0.105932	0.176181	0.735987	0.233608	0.264013	0.648712	0.599819	0.549565	0.706733	0.373821	0.600741	0.572846	0.54389	0.630885	0.49927	0.525506	0.655588	0.347462	0.378523	0.467018	0.447697	0.41163	0.384752	0.469435	0.487176	0.062973	0.0401618	0.0474755	0.0621739	0.0294868	0.0305268	0.127259	0.090002	0.01936	0.00890755	0.0285454	0.0265339	0.029612	0.0217199	0.129632	0.10349	0.0580815	0.0215651
TCGA-B6-A0IE	Negative	Negative	Negative	0.353437	0.568838	0.000372947	0.587161	0.502189	0.410928	0.824823	0.589072	0.775421	0.821073	0.836098	0.803133	0.807587	0.851073	0.839328	0.883734	0.834905	0.842168	0.815167	0.83186	0.773131	0.849545	0.771381	0.789316	0.71431	0.793896	0.702139	0.785971	0.117432	0.123268	0.130124	0.127249	0.0971243	0.0911913	0.110648	0.109451	0.0858833	0.0544123	0.044438	0.0675731	0.062204	0.131937	0.110473	0.160347	0.0764032	0.0510188
TCGA-B6-A0IH	Negative	Positive	Positive	0.103381	0.292283	0.00625288	0.455467	0.28995	0.181097	0.733909	0.818903	0.703774	0.733483	0.760013	0.750217	0.837911	0.835869	0.879828	0.879462	0.752332	0.805117	0.842331	0.813353	0.604042	0.708385	0.625604	0.641029	0.589724	0.712098	0.671914	0.696107	0.0219449	0.0278603	0.0215871	0.0237289	0.082041	0.101808	0.120214	0.115639	0.0216815	0.0230163	0.0185007	0.024958	0.0198264	0.0420535	0.0294425	0.0427615	0.0367081	0.0223803
TCGA-B6-A0IJ	Negative	Positive	Positive	0.0371786	0.0470799	0.0420744	0.0554077	0.0496209	0.441468	0.689346	0.558532	0.622362	0.667893	0.673324	0.684777	0.55522	0.609837	0.627546	0.640482	0.753984	0.705356	0.718115	0.738563	0.815536	0.76324	0.714523	0.805256	0.664493	0.719309	0.627407	0.678351	0.0339857	0.0450997	0.0765348	0.0429832	0.0724867	0.0762975	0.115887	0.098905	0.0525321	0.0624963	0.0660845	0.0795712	0.0512709	0.179452	0.212194	0.235414	0.081061	0.0867832
TCGA-B6-A0IK	Negative	Negative	Negative	0.0379069	0.043806	0.0104029	0.115799	0.0804963	0.257229	0.395766	0.742771	0.586908	0.810757	0.632693	0.6438	0.556171	0.785404	0.808946	0.779152	0.573543	0.792254	0.7034	0.709022	0.431864	0.787073	0.707149	0.632329	0.43578	0.714795	0.699919	0.705907	0.0302542	0.0219996	0.0176557	0.0264801	0.0293307	0.0328363	0.0925695	0.076542	0.00691116	0.0172116	0.0385712	0.0373245	0.0119407	0.0400848	0.0873706	0.0886412	0.0124598	0.00733513
TCGA-B6-A0IM	Negative	Positive	Positive	0.83393	0.999594	0.0170179	0.840662	0.91024	0.551531	0.799752	0.448469	0.79668	0.860794	0.841978	0.850267	0.747173	0.871118	0.86268	0.89463	0.705337	0.817818	0.797873	0.821795	0.534568	0.556219	0.629667	0.612916	0.3372	0.481331	0.550058	0.56707	0.175518	0.177882	0.0541005	0.173207	0.0703303	0.201962	0.300153	0.256805	0.0313713	0.0236588	0.0386021	0.0462621	0.0515457	0.07065	0.10565	0.135477	0.0329232	0.0167546
TCGA-B6-A0IP	Negative	Positive	Positive	0.110597	0.197573	0.000118683	0.236905	0.183955	0.34314	0.781758	0.65686	0.695413	0.7504	0.727501	0.753874	0.732534	0.820361	0.80321	0.795829	0.798986	0.822886	0.777886	0.77754	0.636563	0.764876	0.703933	0.717207	0.68807	0.796793	0.631977	0.735141	0.0395296	0.0415456	0.0207941	0.0388393	0.0309162	0.0398331	0.0546874	0.0499354	0.0336547	0.0221774	0.0304089	0.0390638	0.013112	0.0285794	0.0346499	0.043734	0.0274032	0.0165235
TCGA-B6-A0IQ	Negative	Negative	Negative	0.642681	0.26055	0.17849	0.280993	0.516503	0.768796	0.367333	0.231204	0.823041	0.709272	0.691531	0.843996	0.427704	0.603639	0.656146	0.632756	0.83378	0.661632	0.692643	0.800041	0.456846	0.714169	0.707657	0.663451	0.627529	0.681593	0.696563	0.694953	0.192927	0.115614	0.0831319	0.18681	0.0203991	0.0411106	0.0853466	0.0628054	0.0446891	0.0914623	0.12136	0.104456	0.0257274	0.143534	0.207831	0.209883	0.1021	0.221635
TCGA-B6-A0RE	Negative	Negative	Negative	0.105082	0.128809	0.00252808	0.160064	0.141993	0.43506	0.660161	0.56494	0.737023	0.813321	0.786988	0.819863	0.618204	0.81799	0.786587	0.795372	0.697095	0.755023	0.723835	0.810906	0.585013	0.799294	0.762453	0.744016	0.554036	0.748248	0.664238	0.740701	0.0208819	0.0188499	0.0105614	0.0209526	0.0122041	0.0185922	0.0414073	0.0345213	0.00580341	0.00853511	0.0213789	0.0219805	0.0233514	0.0334895	0.0573736	0.0737933	0.0149072	0.0129581
TCGA-B6-A0RG	Negative	Negative	Negative	0.597634	0.728115	0.109388	0.616411	0.659356	0.545063	0.804165	0.454937	0.800573	0.862356	0.855014	0.880328	0.775842	0.86414	0.883255	0.899689	0.684111	0.811942	0.81219	0.819251	0.360345	0.685172	0.672109	0.646392	0.327702	0.580813	0.587664	0.58789	0.212051	0.203007	0.0880594	0.208727	0.105165	0.238999	0.334202	0.286696	0.0166744	0.0234308	0.0268284	0.0302006	0.0338431	0.104937	0.125362	0.143684	0.032442	0.0348257
TCGA-B6-A0RH	Positive	Positive	Positive	0.341685	0.507258	0.0258271	0.544806	0.473979	0.422249	0.779297	0.577751	0.760695	0.818146	0.799227	0.812214	0.714863	0.841216	0.833361	0.855424	0.77105	0.829531	0.814941	0.832104	0.604453	0.756484	0.753514	0.720123	0.516813	0.753444	0.718923	0.732374	0.0756202	0.0761157	0.0437412	0.0773829	0.0612618	0.106654	0.165635	0.144131	0.0358456	0.0635695	0.10329	0.112155	0.048781	0.136954	0.175545	0.206918	0.0328232	0.0413879
TCGA-B6-A0RI	Negative	Positive	Positive	0.24438	0.322971	0.0144451	0.288968	0.28823	0.506343	0.815801	0.493657	0.745628	0.820025	0.810512	0.784892	0.778537	0.859721	0.844183	0.83923	0.750212	0.81987	0.76914	0.814197	0.585617	0.708631	0.653739	0.668395	0.428794	0.656804	0.518073	0.603312	0.0864389	0.0935465	0.0419525	0.0858871	0.0567534	0.094415	0.120657	0.105226	0.0131933	0.0140812	0.020543	0.0245865	0.0238723	0.052388	0.0654665	0.0829259	0.0152426	0.0134431
TCGA-B6-A0RL	Negative	Positive	Positive	0.124081	0.167343	0.00216658	0.222365	0.184488	0.390362	0.660229	0.609638	0.679239	0.725633	0.729504	0.729698	0.629615	0.796089	0.839255	0.850772	0.706548	0.759636	0.825282	0.837814	0.464153	0.705878	0.731098	0.703413	0.489855	0.675208	0.666233	0.664707	0.0550631	0.0571604	0.0559426	0.0587157	0.0307924	0.051403	0.0783414	0.06912	0.0154582	0.0134255	0.017823	0.0216416	0.0186815	0.0364382	0.0462566	0.0549759	0.0191747	0.0135266
TCGA-B6-A0RM	Negative	Positive	Positive	0.0124987	0.0237952	0.00273609	0.042959	0.0289504	0.232425	0.596119	0.767575	0.493899	0.630741	0.521405	0.536114	0.231965	0.590556	0.630747	0.621022	0.318879	0.450439	0.551273	0.494377	0.284473	0.539093	0.58915	0.578213	0.121239	0.301326	0.361701	0.326692	0.0159826	0.0170151	0.0312371	0.017077	0.03876	0.0453245	0.0645172	0.0529606	0.00590754	0.00815674	0.0170716	0.0170443	0.0153162	0.0497413	0.0660014	0.0741126	0.0214559	0.0105553
TCGA-B6-A0RN	Negative	Negative	Negative	0.0213702	0.038015	0.00178195	0.0484063	0.036871	0.329652	0.748453	0.670348	0.63329	0.783279	0.694486	0.630719	0.645384	0.850267	0.780537	0.73665	0.530397	0.690795	0.568353	0.6438	0.408145	0.598184	0.488156	0.510353	0.398578	0.47189	0.47443	0.452546	0.0228426	0.0328046	0.0251472	0.0244094	0.0353246	0.0333257	0.0382949	0.0351141	0.0139494	0.00833648	0.0082749	0.0106041	0.00862089	0.0190612	0.0192309	0.0220011	0.0159616	0.00842589
TCGA-B6-A0RO	Negative	Positive	Positive	0.0317696	0.0827875	0.00290967	0.220236	0.129576	0.107653	0.464913	0.892347	0.537596	0.695413	0.506279	0.566699	0.48241	0.804928	0.744957	0.732214	0.400533	0.725454	0.667514	0.658636	0.203801	0.546143	0.531063	0.511397	0.234707	0.34172	0.378327	0.393966	0.0310629	0.0330511	0.013876	0.0309185	0.0414727	0.071109	0.0941766	0.0810162	0.00994445	0.0111537	0.0138407	0.0159579	0.0248889	0.0263943	0.0327585	0.0409424	0.0250326	0.0092773
TCGA-B6-A0RP	Negative	Positive	Positive	0.164254	0.210775	0.00247201	0.193022	0.193121	0.508129	0.794435	0.491871	0.633557	0.823231	0.805323	0.708302	0.691286	0.839482	0.771244	0.709472	0.695069	0.867172	0.764599	0.755767	0.395996	0.629362	0.552335	0.488917	0.419548	0.586754	0.47393	0.498491	0.037117	0.0509452	0.0550653	0.0414786	0.0181722	0.0309006	0.0413167	0.0333391	0.00889769	0.0127181	0.02212	0.0218582	0.018286	0.0309403	0.0370853	0.0426941	0.0168633	0.0131454
TCGA-B6-A0RQ	Negative	Positive	Positive	0.0337442	0.0873594	0.000114244	0.289695	0.165751	0.0800157	0.383598	0.919984	0.595673	0.577695	0.696443	0.688219	0.69777	0.695849	0.819894	0.839141	0.531604	0.679208	0.740002	0.754718	0.720839	0.620814	0.752811	0.711015	0.433126	0.584316	0.588827	0.6289	0.00943356	0.0171794	0.0232934	0.0117248	0.0674473	0.0701759	0.0996331	0.0935919	0.00847706	0.0072907	0.0125212	0.0143372	0.0253133	0.0398527	0.0426403	0.0570338	0.0205986	0.0127861
TCGA-B6-A0RS	Negative	Negative	Negative	0.0103702	0.0292468	0.00779692	0.0740168	0.043369	0.104651	0.48979	0.895349	0.389469	0.53526	0.360579	0.449937	0.298456	0.608713	0.648381	0.622625	0.24397	0.593921	0.623587	0.605845	0.268361	0.616254	0.614859	0.578485	0.0886657	0.298864	0.372662	0.351827	0.00313956	0.00369768	0.00396771	0.00297868	0.0145208	0.0119116	0.0338333	0.028017	0.0049734	0.00828523	0.0166145	0.0174647	0.0110296	0.0259564	0.0406663	0.0459831	0.0129167	0.00702592
TCGA-B6-A0RT	Negative	Negative	Negative	0.245976	0.290886	0.0107831	0.383156	0.336652	0.428736	0.629113	0.571264	0.72445	0.784152	0.83342	0.805935	0.694848	0.78947	0.838635	0.874762	0.858388	0.833598	0.865645	0.886471	0.746192	0.856556	0.797144	0.732434	0.746016	0.864329	0.822706	0.819485	0.0873276	0.0927151	0.0580777	0.0914126	0.030135	0.0548007	0.0651031	0.0566672	0.0462333	0.0582564	0.0619677	0.0735543	0.0284127	0.0888822	0.0813826	0.0989631	0.0799379	0.0880387
TCGA-B6-A0RU	Negative	Negative	Negative	0.0242915	0.0258007	0.0155215	0.11117	0.0702214	0.174685	0.267144	0.825315	0.361226	0.669062	0.547757	0.4021	0.279889	0.632297	0.647768	0.648293	0.339484	0.66439	0.537421	0.547671	0.295513	0.683759	0.568679	0.469389	0.269306	0.544978	0.538566	0.516	0.00789523	0.0077174	0.020209	0.00857379	0.0190979	0.0129695	0.0423607	0.0368334	0.00471963	0.00385416	0.00483456	0.00551937	0.027043	0.018718	0.0453933	0.0564548	0.0175129	0.00534447
TCGA-B6-A0RV	Negative	Positive	Positive	0.282052	0.500466	0.0223107	0.479708	0.406376	0.404501	0.896729	0.595499	0.752294	0.841459	0.817958	0.797238	0.833899	0.871575	0.853559	0.859284	0.85371	0.893062	0.861972	0.822297	0.720438	0.834464	0.752231	0.733915	0.695943	0.782963	0.66688	0.746655	0.100468	0.112496	0.0453649	0.103403	0.138068	0.174089	0.195904	0.186769	0.0921423	0.0765329	0.0587699	0.0869791	0.043422	0.0919155	0.0672469	0.102909	0.0566723	0.0382385
TCGA-B6-A0WS	Negative	Positive	Positive	0.084455	0.167145	0.0109971	0.278735	0.1898	0.23972	0.641003	0.76028	0.626636	0.734384	0.624791	0.624246	0.754868	0.850552	0.851548	0.863028	0.758334	0.835936	0.854984	0.852951	0.589618	0.800776	0.839554	0.715328	0.579654	0.794832	0.792891	0.782898	0.020601	0.0244884	0.00497529	0.0194123	0.0201211	0.0410126	0.0564818	0.04962	0.0159297	0.0311931	0.0446159	0.0485733	0.0141351	0.045886	0.0600319	0.0646167	0.0165032	0.0181707
TCGA-B6-A0WT	Negative	Positive	Positive	0.197209	0.312648	0.00732795	0.323495	0.278129	0.414458	0.818396	0.585542	0.705105	0.834615	0.817494	0.769357	0.779855	0.911325	0.846733	0.86423	0.673345	0.800639	0.775113	0.788407	0.451775	0.815164	0.751801	0.694063	0.386495	0.639665	0.649932	0.66087	0.207111	0.239044	0.0778914	0.205532	0.117066	0.244343	0.297583	0.265024	0.0221576	0.0323645	0.0577399	0.0627916	0.0382808	0.154913	0.197738	0.211946	0.0471743	0.0515789
TCGA-B6-A0WV	Negative	Positive	Positive	0.362952	0.588446	0.00240044	0.583739	0.506013	0.419856	0.846809	0.580144	0.795073	0.875553	0.871295	0.851443	0.772939	0.917264	0.929744	0.935696	0.77006	0.816647	0.826127	0.836165	0.535199	0.74582	0.735753	0.718612	0.508623	0.678922	0.599117	0.632192	0.127993	0.136356	0.0523626	0.129809	0.0402834	0.101343	0.134448	0.115634	0.0198407	0.0298265	0.0365367	0.0427598	0.023684	0.0754872	0.0860173	0.101814	0.0270834	0.0199796
TCGA-B6-A0WW	Negative	Positive	Positive	0.178869	0.286019	0.00457473	0.465891	0.339232	0.294097	0.613883	0.705903	0.677004	0.742614	0.618806	0.720798	0.74488	0.789352	0.863056	0.87082	0.780983	0.781278	0.722473	0.76243	0.601262	0.665593	0.542621	0.593318	0.487485	0.615085	0.550556	0.585505	0.101618	0.112968	0.0297161	0.100005	0.108871	0.118042	0.124085	0.119354	0.0830928	0.0476824	0.0320256	0.0530302	0.0463952	0.0865831	0.0691088	0.101001	0.0477524	0.0421082
TCGA-B6-A0WX	Negative	Negative	Negative	0.0727697	0.102884	0.00240877	0.244486	0.165716	0.23589	0.451865	0.76411	0.580164	0.641652	0.474853	0.639348	0.672116	0.718193	0.760803	0.782924	0.483453	0.649825	0.679007	0.65193	0.557666	0.54123	0.600791	0.624511	0.309189	0.379991	0.396192	0.421193	0.0410035	0.0396025	0.0361845	0.0408769	0.19586	0.140294	0.182144	0.18373	0.0418275	0.0274258	0.0418923	0.0500177	0.060121	0.0995973	0.126712	0.158129	0.048469	0.0248798
TCGA-B6-A0WY	Negative	Negative	Positive	0.161774	0.339704	0.0104109	0.41832	0.305275	0.295865	0.810179	0.704135	0.721764	0.832444	0.862073	0.782003	0.787898	0.896928	0.865338	0.875079	0.737489	0.862539	0.843204	0.849137	0.600807	0.792657	0.757113	0.736368	0.537123	0.707998	0.648508	0.662114	0.0449461	0.0567002	0.0422752	0.048279	0.0741411	0.104372	0.118007	0.111818	0.014108	0.0197031	0.027053	0.0311406	0.0208247	0.0615997	0.0772872	0.0894231	0.0196511	0.015631
TCGA-B6-A0WZ	Negative	Positive	Positive	0.172268	0.236221	0.00219968	0.184491	0.193494	0.534457	0.88863	0.465543	0.747598	0.879048	0.85917	0.805661	0.890913	0.921911	0.878983	0.881454	0.725941	0.872861	0.789446	0.771207	0.499564	0.649412	0.620498	0.563534	0.507489	0.657	0.561373	0.581552	0.0426697	0.0493885	0.0139566	0.0439811	0.0344716	0.0535187	0.0632706	0.057105	0.00973427	0.00756836	0.00849342	0.0107195	0.0143512	0.0192266	0.0195562	0.026669	0.0120521	0.00791191
TCGA-B6-A0X0	Negative	Positive	Positive	0.197813	0.243714	0.0287303	0.21862	0.2256	0.52553	0.786409	0.47447	0.649667	0.832758	0.823904	0.660091	0.575797	0.850363	0.780892	0.764041	0.607729	0.812626	0.804475	0.757116	0.322151	0.786674	0.720367	0.62754	0.343309	0.695297	0.657241	0.604508	0.0511104	0.0599518	0.0349963	0.0515733	0.0358708	0.0459415	0.0982312	0.079422	0.0203169	0.0289519	0.0548227	0.0601413	0.0234264	0.0344102	0.0762	0.0785856	0.0360351	0.0164652
TCGA-B6-A0X4	Negative	Positive	Positive	0.317211	0.395549	0.0118171	0.35924	0.366139	0.51858	0.786602	0.48142	0.749461	0.825698	0.855774	0.788351	0.684217	0.858125	0.882128	0.894963	0.742364	0.838204	0.806435	0.812627	0.402385	0.69178	0.699182	0.614538	0.548662	0.689316	0.569994	0.617207	0.0992274	0.100914	0.0433628	0.098334	0.0229228	0.0735363	0.104212	0.0869296	0.0105886	0.0104582	0.010788	0.0133084	0.0219803	0.0324214	0.0347433	0.0453762	0.0315822	0.018364
TCGA-B6-A0X5	Negative	Positive	Positive	0.153645	0.115679	0.00440761	0.119234	0.149728	0.624376	0.562261	0.375624	0.689294	0.729895	0.734647	0.75504	0.550044	0.659617	0.712332	0.737279	0.771968	0.740289	0.688993	0.747822	0.631736	0.669424	0.678255	0.693555	0.612541	0.678279	0.592493	0.672371	0.050173	0.0430621	0.0206453	0.0486684	0.0154504	0.0229085	0.0481619	0.0395697	0.0644426	0.0333127	0.0387025	0.0567687	0.0217705	0.0478945	0.0805057	0.0896211	0.0162259	0.0121318
TCGA-B6-A0X7	Negative	Positive	Positive	0.0314965	0.101216	0.0099332	0.17482	0.106518	0.141177	0.691303	0.858823	0.588674	0.764165	0.67774	0.627505	0.738008	0.851383	0.81131	0.81483	0.554345	0.746909	0.676769	0.691094	0.560357	0.740481	0.659296	0.593383	0.376847	0.552309	0.516371	0.545869	0.0136029	0.0183978	0.0172757	0.0146197	0.0457242	0.0565352	0.0686006	0.0616598	0.00484724	0.00347161	0.00629789	0.00706455	0.0178192	0.0217	0.026629	0.0352293	0.00979715	0.00584622
TCGA-B6-A1KF	Positive	Negative	Negative	0.200656	0.15644	0.00653704	0.153555	0.194452	0.628179	0.585609	0.371821	0.56372	0.800861	0.673286	0.634628	0.507793	0.745839	0.663635	0.614096	0.595831	0.730937	0.614754	0.622908	0.356835	0.656589	0.561983	0.458448	0.279987	0.41527	0.44691	0.433953	0.0206735	0.0315936	0.0394014	0.0233829	0.0191885	0.0196006	0.0414054	0.0328533	0.00842877	0.00825156	0.0214059	0.0184985	0.0147979	0.0347835	0.0503655	0.0450308	0.0180987	0.00943861
TCGA-B6-A1KI	Negative	Positive	Positive	0.0705286	0.0876441	0.0100594	0.166626	0.12515	0.318312	0.509578	0.681688	0.603115	0.749899	0.72656	0.644069	0.70849	0.852234	0.832176	0.816434	0.58011	0.754531	0.762531	0.763644	0.540368	0.753964	0.705428	0.590879	0.210765	0.461162	0.54272	0.486204	0.0111496	0.0122964	0.00870108	0.0107268	0.0229818	0.0256677	0.0488817	0.0376147	0.00227322	0.00181392	0.00317351	0.00345377	0.0209343	0.0109121	0.0149459	0.0268643	0.00952611	0.00243584
TCGA-B6-A1KN	Positive	Negative	Negative	0.254324	0.376412	0.0381046	0.438051	0.3692	0.401055	0.742339	0.598945	0.698603	0.808866	0.812578	0.75023	0.724886	0.880987	0.851095	0.84367	0.715836	0.858112	0.844831	0.803144	0.427044	0.839859	0.803165	0.708804	0.467082	0.788192	0.791923	0.72175	0.0551954	0.0648283	0.0358047	0.055923	0.0458308	0.0748941	0.123241	0.10425	0.0134761	0.0333402	0.0518413	0.0541618	0.0184566	0.0607641	0.0814204	0.0903754	0.0217553	0.0286252
TCGA-BH-A0AU	Negative	Positive	Positive	0.17708	0.21845	0.00117951	0.16923	0.188605	0.566617	0.843066	0.433383	0.782419	0.898284	0.868903	0.829448	0.744268	0.858092	0.800447	0.81489	0.834961	0.872664	0.817693	0.81654	0.362579	0.659717	0.619347	0.619625	0.47846	0.674254	0.576434	0.631681	0.0324441	0.0412146	0.0325242	0.0346267	0.0243843	0.0302937	0.0424695	0.0376427	0.013522	0.0216242	0.0256581	0.0294831	0.0130356	0.0311402	0.0377322	0.042305	0.0123683	0.0106616
TCGA-BH-A0AV	Negative	Negative	Negative	0.0772983	0.0988032	0.0114664	0.168988	0.130289	0.33797	0.551821	0.66203	0.585675	0.78294	0.791115	0.617939	0.552676	0.798317	0.794958	0.746643	0.616145	0.76753	0.749711	0.725126	0.387177	0.575099	0.626505	0.509423	0.367662	0.599151	0.579211	0.570419	0.0350579	0.0517199	0.0321449	0.0363028	0.0297983	0.0454178	0.060159	0.0481559	0.00742875	0.0165578	0.0574672	0.0573471	0.0164784	0.0281131	0.0632073	0.0561635	0.0304141	0.0236064
TCGA-BH-A0AW	Positive	Negative	Positive	0.150881	0.271613	0.00396333	0.411598	0.295533	0.283035	0.669128	0.716965	0.670751	0.806348	0.887484	0.759607	0.605149	0.821979	0.825347	0.797842	0.803675	0.873434	0.865544	0.847863	0.723296	0.87148	0.889863	0.792621	0.729331	0.88849	0.859716	0.824774	0.0322879	0.0512207	0.0404433	0.0362013	0.0221024	0.0277497	0.0430624	0.0370627	0.0224401	0.0468258	0.0720423	0.0772196	0.0192032	0.0848434	0.109635	0.11617	0.0323639	0.0319597
TCGA-BH-A0AY	Negative	Positive	Positive	0.266692	0.332786	0.000305039	0.298478	0.306038	0.521943	0.7917	0.478057	0.773628	0.855528	0.881452	0.840056	0.727508	0.816006	0.804517	0.796012	0.873035	0.863792	0.847919	0.888309	0.752903	0.776523	0.778289	0.771115	0.636781	0.739441	0.708381	0.738842	0.0731531	0.0847246	0.0625055	0.0766746	0.0290629	0.0429508	0.050894	0.0443143	0.0350686	0.0428851	0.0437406	0.0533084	0.0449662	0.102314	0.116387	0.135963	0.0380352	0.0342495
TCGA-BH-A0AZ	Negative	Positive	Positive	0.138885	0.310103	0.00893164	0.409372	0.287414	0.264955	0.785519	0.735045	0.76704	0.815981	0.870903	0.825029	0.886393	0.92165	0.904446	0.934456	0.770917	0.89103	0.87475	0.837469	0.487755	0.569146	0.560434	0.607672	0.556123	0.739386	0.662219	0.687763	0.027748	0.0356488	0.0321829	0.0309595	0.0653191	0.108902	0.149928	0.135481	0.00834755	0.00929838	0.0116937	0.0139221	0.00721136	0.0139733	0.0214104	0.0240344	0.0142393	0.00903526
TCGA-BH-A0B0	Negative	Positive	Positive	0.034301	0.064508	0.000402773	0.0789879	0.0598323	0.325087	0.78366	0.674913	0.608681	0.810581	0.798941	0.628519	0.728743	0.902058	0.845242	0.853984	0.734049	0.895915	0.800754	0.769475	0.292128	0.668284	0.473883	0.441063	0.31997	0.506763	0.493614	0.520745	0.00895899	0.0131256	0.00965222	0.00964075	0.0148062	0.0225314	0.0462408	0.0388922	0.00428172	0.00517756	0.0085804	0.00926506	0.00404377	0.00751562	0.00918737	0.00948111	0.0109893	0.00409103
TCGA-BH-A0B1	Negative	Positive	Positive	0.141646	0.145813	0.00367363	0.085082	0.12551	0.692129	0.84535	0.307871	0.60847	0.865642	0.864059	0.652315	0.689245	0.867865	0.776243	0.725615	0.859921	0.923505	0.765759	0.808185	0.573542	0.825813	0.631342	0.569312	0.491729	0.661633	0.459263	0.531874	0.0211079	0.0270743	0.0102374	0.0213107	0.0107486	0.0123147	0.0128751	0.0118369	0.0142014	0.00676995	0.00420356	0.00872461	0.0117044	0.0153051	0.00975376	0.0164181	0.00977074	0.00453813
TCGA-BH-A0B3	Negative	Negative	Negative	0.172306	0.268242	0.00286871	0.285026	0.244208	0.412164	0.79964	0.587836	0.683718	0.825594	0.846622	0.757703	0.697643	0.854688	0.814399	0.866585	0.854128	0.874728	0.868181	0.865683	0.689241	0.862782	0.830948	0.801176	0.784943	0.876485	0.884951	0.815007	0.0387614	0.0465315	0.0384001	0.0409565	0.0236964	0.0348026	0.0445723	0.0398919	0.0207986	0.0354993	0.0585558	0.066636	0.0148388	0.0595854	0.0790574	0.0900415	0.0837216	0.102128
TCGA-BH-A0B4	Positive	Positive	Positive	0.194391	0.270402	0.00252722	0.244494	0.236651	0.488854	0.831805	0.511146	0.689337	0.856407	0.866567	0.751741	0.761662	0.867839	0.825037	0.798238	0.768465	0.85088	0.812925	0.817566	0.594863	0.729622	0.698476	0.644743	0.561403	0.702332	0.619249	0.627575	0.0571699	0.0748373	0.0349102	0.0575192	0.0455894	0.0588239	0.0732231	0.0667098	0.0149536	0.0167922	0.0215608	0.0246273	0.0229171	0.0415651	0.0484742	0.0603055	0.0211234	0.015011
TCGA-BH-A0B5	Negative	Positive	Positive	0.0968952	0.173707	0.00132186	0.166632	0.14053	0.401612	0.899522	0.598388	0.731424	0.823104	0.785557	0.787952	0.82445	0.861755	0.811747	0.833239	0.716589	0.78638	0.774506	0.771628	0.536469	0.590126	0.522289	0.565803	0.683885	0.800975	0.58567	0.701149	0.0426268	0.043597	0.0222263	0.0434894	0.0676335	0.0696264	0.0746154	0.0755	0.00839468	0.00840642	0.0090355	0.0112465	0.0105995	0.0125048	0.0115332	0.0170622	0.035542	0.0206059
TCGA-BH-A0B7	Positive	Positive	Positive	0.18221	0.275701	0.0076523	0.296693	0.255867	0.4165	0.784444	0.5835	0.747715	0.869788	0.92214	0.834004	0.757614	0.882233	0.849535	0.841927	0.873633	0.889412	0.911503	0.897614	0.594502	0.87434	0.87057	0.7934	0.651535	0.883137	0.84573	0.843	0.025433	0.0320188	0.0293882	0.0277901	0.0211722	0.0377877	0.060553	0.0509573	0.0145781	0.0307813	0.0504263	0.0551872	0.00803828	0.0490908	0.0794895	0.0879208	0.0190216	0.0253067
TCGA-BH-A0B8	Negative	Positive	Positive	0.0896727	0.108078	0.000176856	0.0957314	0.100568	0.535416	0.781789	0.464584	0.618667	0.85661	0.841514	0.667026	0.707801	0.869148	0.872921	0.854445	0.70268	0.903726	0.836618	0.777678	0.503335	0.701769	0.656171	0.543662	0.429653	0.587796	0.595334	0.523375	0.0315532	0.0375477	0.0111283	0.0313837	0.0148114	0.0262718	0.0338631	0.0278374	0.00418748	0.00374274	0.00360982	0.00445833	0.0105504	0.00698663	0.0072153	0.0129871	0.00889329	0.00349597
TCGA-BH-A0B9	Negative	Negative	Negative	0.208212	0.236148	0.00738301	0.217183	0.230941	0.541913	0.744385	0.458087	0.723351	0.871017	0.853292	0.805549	0.516581	0.731416	0.665491	0.662688	0.90543	0.881706	0.871748	0.866471	0.676934	0.881749	0.863888	0.768839	0.82406	0.937128	0.864488	0.871085	0.0474368	0.0529335	0.0578875	0.0502904	0.0135928	0.0141127	0.0201124	0.0174176	0.0710854	0.0813632	0.101232	0.114153	0.0132777	0.0540498	0.0651855	0.0714203	0.0371865	0.0532325
TCGA-BH-A0BA	Negative	Positive	Positive	0.493694	0.427031	0.00535411	0.291029	0.434672	0.69695	0.715353	0.30305	0.787714	0.799077	0.809357	0.835022	0.85438	0.807279	0.812189	0.847911	0.839139	0.785083	0.766915	0.791673	0.558859	0.615258	0.554843	0.607996	0.647226	0.64826	0.479104	0.640448	0.120276	0.0983855	0.0271598	0.117873	0.132274	0.104254	0.0985044	0.107626	0.0297189	0.0269631	0.0253006	0.0313806	0.0198348	0.0341604	0.0307622	0.0394004	0.0487073	0.0295218
TCGA-BH-A0BC	Negative	Positive	Positive	0.137731	0.266678	0.000881709	0.28201	0.222523	0.354843	0.872405	0.645157	0.725051	0.864484	0.889353	0.77427	0.822841	0.909673	0.906523	0.894716	0.848714	0.89953	0.869211	0.858932	0.70709	0.863511	0.779813	0.716851	0.754101	0.850206	0.715615	0.776687	0.0326249	0.0416586	0.0236403	0.0340627	0.0344879	0.0419542	0.0482153	0.0460791	0.0203631	0.0200664	0.0214693	0.0278652	0.0171596	0.0395317	0.0385201	0.0480423	0.0306402	0.0221002
TCGA-BH-A0BD	Negative	Positive	Positive	0.172157	0.134416	0.000931861	0.0995028	0.150576	0.701907	0.64966	0.298093	0.751355	0.80258	0.827752	0.821038	0.574109	0.717172	0.756271	0.731574	0.773801	0.803671	0.773611	0.772457	0.560983	0.755318	0.669885	0.637425	0.552746	0.645496	0.574757	0.624455	0.0518796	0.0483586	0.0227688	0.0516627	0.0163824	0.0217478	0.027482	0.0233584	0.0242219	0.0257745	0.02712	0.0300515	0.0272412	0.0539341	0.0510505	0.0583995	0.0248184	0.0176937
TCGA-BH-A0BF	Negative	Positive	Positive	0.31179	0.562653	0.00254288	0.572172	0.470343	0.383856	0.871081	0.616144	0.750932	0.880123	0.906341	0.819841	0.773507	0.913122	0.870755	0.865082	0.761959	0.90316	0.870617	0.849634	0.478294	0.698644	0.696519	0.606599	0.71341	0.873179	0.833429	0.804114	0.0760345	0.111347	0.104363	0.0868229	0.061171	0.11645	0.141869	0.121716	0.0223354	0.042111	0.0590051	0.0640477	0.0283403	0.0524991	0.0815169	0.0881902	0.07586	0.091309
TCGA-BH-A0BG	Negative	Negative	Negative	0.150639	0.207676	0.000698467	0.178376	0.177796	0.505975	0.850177	0.494025	0.7978	0.878316	0.886548	0.8325	0.807492	0.89728	0.864721	0.884993	0.796517	0.884414	0.845027	0.826341	0.487885	0.758834	0.747323	0.688277	0.396127	0.680699	0.655969	0.637205	0.0381735	0.0436053	0.0186574	0.0386211	0.0162773	0.0346945	0.0421754	0.0370142	0.00862419	0.0229763	0.0459913	0.0497366	0.0136831	0.0479906	0.082381	0.0827689	0.0157598	0.0151619
TCGA-BH-A0BJ	Negative	Positive	Positive	0.129447	0.187919	0.00314275	0.177692	0.165092	0.464181	0.828452	0.535819	0.663358	0.791255	0.779374	0.722232	0.778392	0.836703	0.807455	0.823346	0.720273	0.808685	0.782999	0.74665	0.576613	0.683851	0.659671	0.57257	0.384981	0.586174	0.496362	0.525744	0.0346971	0.0407649	0.0209103	0.0351367	0.0596282	0.0655945	0.0731714	0.0671664	0.014032	0.0122806	0.0134737	0.0166644	0.0211689	0.0290998	0.0313059	0.0385365	0.0162562	0.0099171
TCGA-BH-A0BL	Negative	Negative	Negative	0.017463	0.0221878	0.00110545	0.0362884	0.0284821	0.352064	0.564948	0.647936	0.592979	0.699861	0.666677	0.62332	0.274399	0.551075	0.607267	0.652178	0.472258	0.613601	0.624348	0.645623	0.244565	0.493271	0.514414	0.393429	0.342225	0.495812	0.543663	0.487987	0.0072213	0.00881752	0.0180784	0.00852392	0.00417251	0.0079485	0.0300588	0.024181	0.00535132	0.0072496	0.0089946	0.00946491	0.0109468	0.00928274	0.0122083	0.0142177	0.00815815	0.00779134
TCGA-BH-A0BM	Negative	Negative	Positive	0.0786757	0.0931606	0.000290788	0.108884	0.100786	0.461967	0.672427	0.538033	0.740966	0.767088	0.80592	0.749188	0.795857	0.841947	0.804345	0.895293	0.746623	0.725327	0.746269	0.807859	0.792224	0.76317	0.700541	0.757727	0.472529	0.526096	0.588991	0.598026	0.0113957	0.0143978	0.0165762	0.0128498	0.0265322	0.028186	0.0759408	0.0630649	0.0104165	0.00829711	0.0169084	0.0193585	0.0189011	0.016834	0.0323046	0.0410086	0.0101075	0.00583397
TCGA-BH-A0BO	Negative	Positive	Positive	0.0160026	0.01875	0.000316487	0.019098	0.0189626	0.504533	0.715532	0.495467	0.539116	0.757639	0.863686	0.556767	0.633657	0.872427	0.796894	0.709278	0.764084	0.852865	0.803774	0.843562	0.467976	0.739687	0.628271	0.416617	0.535786	0.716636	0.538069	0.622078	0.00310568	0.00318326	0.00520368	0.00327913	0.00987583	0.00817025	0.00934799	0.00792701	0.00124958	0.00144715	0.00159423	0.00180731	0.00791	0.002641	0.00352704	0.00863376	0.00441476	0.00139563
TCGA-BH-A0BP	Negative	Positive	Positive	0.0451408	0.059003	0.000406745	0.0664936	0.0598543	0.444639	0.716522	0.555361	0.651184	0.763626	0.702459	0.674983	0.773982	0.786945	0.829569	0.871101	0.566817	0.699814	0.73928	0.763949	0.570595	0.568561	0.539815	0.527195	0.39764	0.469458	0.501116	0.548926	0.011332	0.0141042	0.00717483	0.0115323	0.0254527	0.0296473	0.0362468	0.0324698	0.00326616	0.00399011	0.0038985	0.00473537	0.010974	0.00704876	0.00676385	0.0125548	0.00491047	0.00201373
TCGA-BH-A0BQ	Negative	Positive	Positive	0.161839	0.306506	0.0263599	0.403066	0.297622	0.305035	0.749791	0.694965	0.721272	0.807818	0.865258	0.768695	0.804383	0.909691	0.886527	0.858846	0.684933	0.857111	0.811086	0.820516	0.38873	0.636105	0.680713	0.627753	0.602981	0.799213	0.784489	0.738712	0.0442446	0.0453431	0.0228454	0.0448896	0.0392072	0.0804188	0.110606	0.096127	0.00721326	0.0131159	0.0269678	0.0300755	0.00780239	0.0214131	0.0425446	0.0469665	0.0184701	0.0152063
TCGA-BH-A0BR	Negative	Positive	Positive	0.0240832	0.0439065	0.00674598	0.0574769	0.0430268	0.316384	0.741123	0.683616	0.559913	0.753486	0.746296	0.66185	0.482549	0.797721	0.733307	0.708062	0.43777	0.695715	0.690002	0.692044	0.347797	0.50269	0.551307	0.44426	0.281048	0.396815	0.487857	0.427897	0.00629136	0.0089	0.0168675	0.00765281	0.0116929	0.0203447	0.0392152	0.0313418	0.00302277	0.00470029	0.00803462	0.00820072	0.0096163	0.00763246	0.0128396	0.0145463	0.00601358	0.0037748
TCGA-BH-A0BT	Negative	Positive	Positive	0.218059	0.237732	0.00240714	0.184513	0.220211	0.600591	0.785873	0.399409	0.806743	0.829793	0.752431	0.819226	0.786042	0.850816	0.824074	0.883686	0.658	0.73387	0.700041	0.722604	0.419744	0.512811	0.473915	0.548923	0.215743	0.367172	0.425945	0.423002	0.0710389	0.0651555	0.0238603	0.0694855	0.0382623	0.0669443	0.0753488	0.0667708	0.0156623	0.0193746	0.0201529	0.0235526	0.0225086	0.032941	0.0405094	0.0517361	0.0149758	0.0109901
TCGA-BH-A0BV	Negative	Positive	Positive	0.272968	0.44992	0.00112359	0.404985	0.363401	0.442299	0.901462	0.557701	0.809608	0.863667	0.949784	0.885697	0.704471	0.895268	0.918225	0.903711	0.799301	0.881411	0.903263	0.858652	0.475668	0.855719	0.849485	0.793225	0.548891	0.796262	0.820462	0.789929	0.0871391	0.105008	0.0907212	0.0994049	0.0277729	0.0653334	0.0929333	0.0795023	0.0172055	0.0446026	0.051468	0.0586412	0.0107732	0.0607358	0.0724302	0.0818682	0.0248095	0.0298423
TCGA-BH-A0BW	Negative	Negative	Negative	0.0553673	0.0982213	0.015723	0.17052	0.118271	0.255206	0.604255	0.744794	0.452409	0.745853	0.766736	0.535352	0.504462	0.79253	0.73259	0.707117	0.579695	0.817707	0.745932	0.716352	0.298434	0.762095	0.728175	0.557398	0.515298	0.7235	0.691583	0.640719	0.00625823	0.0123214	0.0143736	0.00737891	0.0141307	0.022769	0.0505742	0.0394812	0.00486545	0.00950257	0.0211453	0.0224728	0.00834828	0.0133796	0.0244229	0.0235858	0.016538	0.0150442
TCGA-BH-A0BZ	Negative	Positive	Positive	0.222199	0.434474	0.00454335	0.506079	0.384766	0.327326	0.822194	0.672674	0.765535	0.850341	0.921616	0.869714	0.802493	0.9121	0.92372	0.950238	0.818924	0.877088	0.9046	0.872344	0.483133	0.662663	0.737214	0.676955	0.632599	0.765139	0.716771	0.72027	0.0620797	0.0838861	0.0871237	0.0751211	0.0570877	0.118751	0.175749	0.155695	0.0372888	0.0595945	0.0801736	0.0945375	0.0348773	0.07133	0.0918915	0.110395	0.0536915	0.0417337
TCGA-BH-A0C0	Positive	Positive	Positive	0.225575	0.185137	0.00899698	0.234798	0.249949	0.542506	0.539229	0.457494	0.65789	0.753831	0.784067	0.745386	0.531111	0.653802	0.705726	0.697008	0.748469	0.785518	0.751506	0.794012	0.559014	0.72507	0.73394	0.671648	0.560803	0.692747	0.732873	0.726015	0.0505859	0.0604096	0.0539464	0.0531773	0.0313264	0.0340893	0.070859	0.0552511	0.0437779	0.0620478	0.0793358	0.0858567	0.0292934	0.0837459	0.112563	0.126457	0.0382444	0.0385523
TCGA-BH-A0C1	Negative	Positive	Positive	0.13656	0.235373	0.000175298	0.292123	0.226939	0.343451	0.755019	0.656549	0.793846	0.890031	0.867564	0.80658	0.866923	0.938297	0.906048	0.965852	0.780822	0.875105	0.876367	0.846217	0.509979	0.691008	0.734947	0.67996	0.529886	0.671021	0.626652	0.664638	0.0351192	0.0443664	0.0193093	0.0347292	0.08379	0.0859235	0.10217	0.101739	0.0156583	0.0134306	0.0155545	0.0199747	0.0153796	0.026557	0.0394365	0.0454461	0.0144906	0.00944091
TCGA-BH-A0C3	Negative	Negative	Positive	0.0737586	0.0817311	0.002949	0.0702673	0.0784474	0.567568	0.757656	0.432432	0.573405	0.851128	0.777127	0.591818	0.74116	0.841659	0.724785	0.738543	0.811572	0.815339	0.674693	0.678186	0.449522	0.723056	0.577262	0.456958	0.48871	0.635157	0.441135	0.558923	0.0168029	0.0221928	0.0124465	0.0166819	0.0219027	0.0254994	0.0343413	0.0319062	0.010056	0.0127159	0.0127497	0.0140782	0.0100079	0.0154085	0.0153064	0.0187436	0.011583	0.00708422
TCGA-BH-A0C7	Positive	Negative	Positive	0.217563	0.453499	0.0122156	0.643438	0.451322	0.264126	0.731674	0.735874	0.72406	0.820741	0.87936	0.785431	0.650917	0.863982	0.874675	0.886322	0.58099	0.839868	0.874434	0.854907	0.352443	0.658246	0.675706	0.657697	0.418419	0.756492	0.773268	0.761555	0.0959218	0.107527	0.0772843	0.103113	0.0548978	0.134189	0.19002	0.164147	0.0139584	0.0324915	0.0613688	0.0654056	0.0172065	0.0467466	0.0799373	0.0867499	0.0275406	0.0291753
TCGA-BH-A0DD	Positive	Positive	Positive	0.323361	0.266422	0.0240565	0.223201	0.301132	0.655921	0.644142	0.344079	0.763386	0.790173	0.77279	0.814904	0.428165	0.704031	0.701631	0.708974	0.572835	0.712762	0.719332	0.746703	0.299775	0.676659	0.653294	0.621993	0.289778	0.672469	0.703066	0.640326	0.133925	0.101676	0.0581969	0.128096	0.012545	0.0638182	0.11446	0.0938399	0.0114354	0.0473245	0.0740595	0.0767714	0.009299	0.0568773	0.0875686	0.0907683	0.0180714	0.0314358
TCGA-BH-A0DE	Negative	Positive	Positive	0.0393133	0.074719	0.000180516	0.172344	0.109828	0.182346	0.494967	0.817654	0.575565	0.63701	0.545688	0.646939	0.668897	0.751109	0.792583	0.815399	0.520386	0.741109	0.775382	0.716091	0.451948	0.509485	0.525294	0.502567	0.239487	0.353212	0.450687	0.411896	0.0119065	0.0157574	0.00501453	0.0114093	0.0414544	0.0552293	0.0701246	0.0607554	0.00603294	0.00651564	0.00634067	0.00752179	0.0151356	0.0120114	0.00897504	0.0170443	0.01043	0.00479985
TCGA-BH-A0DG	Negative	Negative	Positive	0.145126	0.139222	0.00278795	0.117996	0.144136	0.611613	0.702927	0.388387	0.68987	0.801781	0.695876	0.751178	0.748986	0.849751	0.744361	0.770377	0.632817	0.770205	0.700069	0.721772	0.338059	0.624444	0.547397	0.502139	0.321789	0.556134	0.499723	0.484261	0.0359543	0.0325725	0.0140529	0.0355261	0.0261872	0.0335734	0.059699	0.0509461	0.0072965	0.0125693	0.0204468	0.0199066	0.0149331	0.0322835	0.0392841	0.0422415	0.0145085	0.0154415
TCGA-BH-A0DH	Negative	Positive	Positive	0.252051	0.275147	0.00190554	0.215914	0.255868	0.59718	0.782863	0.40282	0.772178	0.810818	0.82472	0.843285	0.769613	0.832116	0.851222	0.852628	0.815119	0.808915	0.790217	0.821542	0.693579	0.763594	0.701012	0.692272	0.688919	0.678812	0.605142	0.667253	0.071877	0.0660255	0.027383	0.0721544	0.0319782	0.0432149	0.0526286	0.0457866	0.0314502	0.0250513	0.0205483	0.0280214	0.0377678	0.0550393	0.0435753	0.0682714	0.0509008	0.0352598
TCGA-BH-A0DI	Negative	Positive	Positive	0.103838	0.239379	0.00403661	0.380536	0.252434	0.217399	0.690352	0.782601	0.656607	0.775559	0.838095	0.709449	0.788962	0.870388	0.866281	0.844813	0.696183	0.820323	0.830525	0.826104	0.427999	0.659057	0.681297	0.642606	0.689005	0.746511	0.727248	0.737469	0.0177582	0.0262306	0.0307001	0.0202532	0.0722855	0.0873433	0.116303	0.104084	0.0133527	0.0133669	0.0187316	0.0221334	0.0135282	0.0193756	0.024631	0.0310278	0.0330556	0.0222153
TCGA-BH-A0DK	Negative	Positive	Positive	0.322233	0.339673	0.00137529	0.263925	0.321008	0.609579	0.770416	0.390421	0.751045	0.866457	0.851427	0.814776	0.785435	0.834657	0.81217	0.849779	0.856379	0.85216	0.803741	0.825865	0.629434	0.755426	0.709842	0.671651	0.655229	0.808077	0.655626	0.718011	0.0927751	0.0925398	0.0457875	0.0952163	0.055842	0.0626883	0.0840625	0.0772737	0.0453843	0.0348262	0.0461591	0.057443	0.0344342	0.0773599	0.0922642	0.108862	0.0552115	0.039683
TCGA-BH-A0DL	Negative	Negative	Positive	0.154251	0.192779	0.00627593	0.158806	0.170035	0.545632	0.825191	0.454368	0.729208	0.833389	0.817077	0.784111	0.550437	0.789232	0.712751	0.706256	0.711435	0.787779	0.754391	0.768134	0.371532	0.641404	0.620063	0.56831	0.328232	0.582587	0.587754	0.572122	0.0599457	0.0724196	0.0865996	0.0681367	0.0161842	0.0424175	0.0672797	0.0549321	0.0193604	0.0299474	0.0394187	0.0466715	0.0142801	0.0425813	0.062142	0.0665311	0.0175113	0.0201328
TCGA-BH-A0DO	Negative	Positive	Positive	0.0903117	0.150219	0.000677986	0.183461	0.145176	0.356997	0.753021	0.643003	0.665099	0.814456	0.810239	0.703805	0.702382	0.828661	0.778992	0.755073	0.635206	0.824021	0.810594	0.744759	0.458653	0.516103	0.560652	0.520546	0.402173	0.544933	0.553001	0.521733	0.013542	0.0196047	0.0157713	0.0145747	0.0236008	0.0351803	0.0470181	0.0379415	0.00365222	0.00465641	0.0060691	0.00659447	0.00987411	0.00821946	0.00974323	0.0127346	0.0122738	0.00556509
TCGA-BH-A0DP	Negative	Positive	Positive	0.074257	0.096217	0.00138658	0.0980834	0.0927636	0.475133	0.754472	0.524867	0.60776	0.764241	0.710971	0.697275	0.729897	0.816318	0.762908	0.750572	0.695991	0.761601	0.646003	0.740947	0.442509	0.598196	0.505455	0.459142	0.379445	0.50442	0.376073	0.446365	0.0356752	0.0479239	0.0173237	0.035739	0.0535707	0.0566107	0.0507395	0.0509347	0.0141455	0.0100807	0.00765926	0.01147	0.011767	0.0220366	0.0166445	0.020988	0.0158555	0.00977253
TCGA-BH-A0DQ	Negative	Positive	Positive	0.267804	0.307561	0.00590493	0.235112	0.274735	0.590352	0.815018	0.409648	0.679	0.857759	0.817498	0.731987	0.649106	0.862406	0.770821	0.747525	0.728712	0.829	0.75241	0.747465	0.533648	0.638747	0.562819	0.571802	0.429572	0.558528	0.516264	0.517039	0.0542078	0.0754067	0.0377776	0.0561291	0.0430648	0.0497115	0.0719178	0.0628081	0.0476247	0.0244653	0.0207604	0.0336421	0.0266798	0.0556337	0.054406	0.0650144	0.0439728	0.0238889
TCGA-BH-A0DS	Negative	Positive	Positive	0.10232	0.147167	0.00180204	0.120086	0.120224	0.508544	0.890675	0.491456	0.661314	0.827082	0.779908	0.703577	0.775716	0.860109	0.848976	0.84335	0.751494	0.753913	0.683095	0.761751	0.550328	0.701532	0.642419	0.529632	0.496717	0.54846	0.38442	0.472863	0.0207918	0.0252917	0.0137879	0.021315	0.0175869	0.0162178	0.0194868	0.0184349	0.00726964	0.00490788	0.00587139	0.00701087	0.0134953	0.0161521	0.0147917	0.0209654	0.0109855	0.00518194
TCGA-BH-A0DT	Negative	Positive	Positive	0.0649946	0.109608	0.00182805	0.124565	0.100714	0.372483	0.791711	0.627517	0.695446	0.868344	0.879316	0.76742	0.785466	0.898658	0.914047	0.916977	0.672588	0.901506	0.796612	0.807787	0.370567	0.558512	0.512132	0.442636	0.601835	0.744742	0.655469	0.707767	0.0258987	0.024842	0.0156081	0.0266612	0.0194118	0.0459982	0.0729544	0.060288	0.00417214	0.00606839	0.0132641	0.0153086	0.00701183	0.00799293	0.0199584	0.0203723	0.0076884	0.00530423
TCGA-BH-A0DV	Negative	Positive	Positive	0.0409594	0.127434	0.00154373	0.181465	0.115387	0.180351	0.803543	0.819649	0.622518	0.828136	0.833921	0.670673	0.823927	0.959367	0.830026	0.792451	0.687228	0.875898	0.809227	0.795324	0.25179	0.465369	0.414632	0.288097	0.52811	0.656976	0.536449	0.624712	0.00676762	0.0100076	0.011266	0.00773084	0.0349993	0.0549487	0.0690467	0.0610185	0.00423151	0.00392363	0.00529768	0.00636531	0.0189968	0.00786847	0.0184731	0.0252142	0.00731403	0.0035856
TCGA-BH-A0DX	Negative	Positive	Positive	0.0307521	0.035273	0.000223503	0.0490095	0.0426468	0.42295	0.600684	0.57705	0.449438	0.832612	0.78446	0.506654	0.556464	0.902358	0.735803	0.636943	0.559115	0.760202	0.679181	0.642606	0.424023	0.578886	0.632431	0.402399	0.295014	0.660171	0.657703	0.564462	0.00486731	0.00843595	0.00747779	0.00525834	0.0176306	0.0128023	0.0368398	0.0239727	0.00287993	0.00239441	0.00508092	0.00431671	0.0101866	0.00705186	0.00980822	0.0130811	0.01201	0.00325272
TCGA-BH-A0DZ	Positive	Positive	Positive	0.190748	0.276969	0.0270613	0.411255	0.318611	0.341378	0.63292	0.658622	0.674142	0.827296	0.801025	0.751403	0.71595	0.828652	0.854182	0.849047	0.710329	0.805647	0.778369	0.812757	0.383121	0.600096	0.618445	0.521178	0.38941	0.614323	0.573696	0.573132	0.0459848	0.0621763	0.0463699	0.0464538	0.0519704	0.0614121	0.104667	0.0905315	0.0155858	0.0203855	0.0296946	0.0317321	0.0213557	0.0423223	0.0623321	0.0663061	0.0319813	0.0207288
TCGA-BH-A0E0	Negative	Negative	Negative	0.496746	0.45143	0.00275049	0.391718	0.487222	0.61999	0.674684	0.38001	0.779518	0.81414	0.835722	0.848281	0.581394	0.78429	0.776833	0.792345	0.833031	0.834441	0.820952	0.834854	0.625064	0.855962	0.801501	0.762257	0.621512	0.851994	0.816255	0.774459	0.108023	0.0961741	0.0559358	0.109185	0.022563	0.0440509	0.0603993	0.0521195	0.0370209	0.0699489	0.0807249	0.0902361	0.018595	0.1135	0.131672	0.149882	0.029472	0.0527188
TCGA-BH-A0E1	Negative	Positive	Positive	0.57135	0.531758	0.00412726	0.318188	0.493657	0.711252	0.784381	0.288748	0.843532	0.877031	0.883385	0.89675	0.60944	0.788392	0.767848	0.832115	0.624018	0.782799	0.781721	0.797323	0.372425	0.599355	0.632856	0.583066	0.309457	0.449697	0.41093	0.460607	0.153135	0.133724	0.0565957	0.152602	0.0334205	0.0765953	0.146576	0.125268	0.00917775	0.0128545	0.0159576	0.0186657	0.0127889	0.0364892	0.0423338	0.0495926	0.0156615	0.0119331
TCGA-BH-A0E2	Negative	Positive	Positive	0.206031	0.290437	0.00178304	0.312714	0.277838	0.435969	0.761053	0.564031	0.719142	0.83124	0.851971	0.748343	0.722419	0.840635	0.848977	0.84162	0.788205	0.853276	0.853349	0.82411	0.446414	0.761638	0.766111	0.633083	0.417723	0.653555	0.689366	0.605822	0.0542762	0.0615214	0.0328476	0.0546966	0.0291155	0.0516728	0.0736118	0.064177	0.0145907	0.0190622	0.0276568	0.0317376	0.0181657	0.0423153	0.0634702	0.0677362	0.0186999	0.0107213
TCGA-BH-A0E6	Negative	Negative	Negative	0.229505	0.161917	0.00684644	0.137672	0.203268	0.692491	0.579835	0.307509	0.77014	0.829334	0.809653	0.794421	0.610692	0.697817	0.750718	0.75212	0.747374	0.75369	0.725344	0.781764	0.506107	0.562776	0.561865	0.519023	0.458121	0.623216	0.628495	0.535639	0.032678	0.031838	0.0312417	0.0338428	0.0184628	0.0243875	0.0573197	0.0423051	0.00911944	0.0130572	0.0200589	0.0192972	0.024561	0.0317421	0.0420531	0.0451547	0.0416718	0.0344439
TCGA-BH-A0E7	Negative	Positive	Positive	0.156814	0.126252	0.000414221	0.0890971	0.136381	0.706203	0.673656	0.293797	0.740169	0.877057	0.877544	0.733133	0.683024	0.860191	0.851383	0.798975	0.548661	0.808067	0.764972	0.739135	0.322558	0.548061	0.614407	0.412879	0.251792	0.535095	0.631289	0.487452	0.0421637	0.0457051	0.0150766	0.0401092	0.00730371	0.0236579	0.0377754	0.0284236	0.00238815	0.00343996	0.00485897	0.00469584	0.0094098	0.00878639	0.0101482	0.0120108	0.0130643	0.00607529
TCGA-BH-A0E9	Negative	Positive	Positive	0.0562616	0.132682	0.00103668	0.300614	0.184389	0.147176	0.523761	0.852824	0.629152	0.650931	0.605606	0.652556	0.784292	0.778875	0.846796	0.87901	0.627038	0.737	0.814595	0.774465	0.455591	0.50888	0.5475	0.54353	0.458109	0.603386	0.609075	0.61601	0.0300595	0.0350561	0.012192	0.0299164	0.0720485	0.0889704	0.105038	0.100822	0.0125333	0.0132651	0.0134262	0.0169571	0.0124895	0.0271418	0.0259077	0.0319003	0.0180243	0.0129436
TCGA-BH-A0EA	Negative	Positive	Positive	0.0244671	0.0503736	0.00367137	0.141116	0.0854236	0.135187	0.428888	0.864813	0.594372	0.724107	0.794269	0.727909	0.599713	0.799907	0.793292	0.804848	0.447901	0.730463	0.745307	0.71572	0.185513	0.396459	0.494968	0.44871	0.238661	0.429907	0.498147	0.511882	0.0115974	0.0182214	0.0367091	0.0156749	0.0193838	0.0397291	0.0808703	0.0688996	0.00276809	0.00365687	0.00558547	0.00602303	0.00264767	0.00656153	0.0106977	0.0121777	0.00596898	0.00382027
TCGA-BH-A0EB	Negative	Positive	Positive	0.295791	0.394653	0.00294168	0.317994	0.332849	0.533344	0.863284	0.466656	0.78519	0.903645	0.890804	0.825466	0.716436	0.845148	0.833164	0.841491	0.870219	0.87368	0.852176	0.84956	0.616197	0.818011	0.761472	0.703596	0.623176	0.773427	0.702698	0.721199	0.059861	0.0699721	0.0457926	0.0618564	0.030807	0.039283	0.0543782	0.0491872	0.0400983	0.0469068	0.0531832	0.0649837	0.0290252	0.0674491	0.0706588	0.0843601	0.0369802	0.0307117
TCGA-BH-A0EE	Positive	Negative	Negative	0.455501	0.234863	0.320396	0.234976	0.384134	0.730051	0.445184	0.269949	0.746094	0.699766	0.669693	0.79485	0.439795	0.562684	0.605726	0.673314	0.763855	0.612323	0.632946	0.747909	0.518123	0.587491	0.644516	0.645022	0.434054	0.551651	0.612253	0.617523	0.11212	0.0883756	0.0750335	0.111565	0.0219913	0.0390266	0.0706974	0.0538534	0.0173419	0.068965	0.0866881	0.0770308	0.0184973	0.12341	0.149724	0.13228	0.04189	0.0967284
TCGA-BH-A0EI	Negative	Positive	Positive	0.0400687	0.0769213	0.0045284	0.106152	0.0768929	0.290437	0.727461	0.709563	0.634239	0.780149	0.760088	0.69087	0.767345	0.822765	0.843885	0.817432	0.536889	0.760345	0.706482	0.686024	0.231029	0.394282	0.403914	0.307192	0.4138	0.521269	0.397824	0.496657	0.0136451	0.0183234	0.0256393	0.0163615	0.0213008	0.029494	0.0607425	0.0519756	0.00405101	0.00235097	0.00322072	0.00388623	0.00424341	0.00461803	0.00944358	0.00971358	0.00646268	0.00339158
TCGA-BH-A0GY	Negative	Positive	Positive	0.227742	0.25348	0.00370338	0.207806	0.237603	0.579586	0.776627	0.420414	0.692338	0.822324	0.818187	0.743792	0.77576	0.854729	0.765914	0.776507	0.758506	0.804105	0.727577	0.749954	0.567729	0.671838	0.626659	0.604848	0.500214	0.685028	0.573576	0.552746	0.0422526	0.0540486	0.0389462	0.0447306	0.0639649	0.0744546	0.0979849	0.0826191	0.014186	0.0203611	0.0220568	0.0229791	0.016925	0.0314118	0.0334758	0.0382703	0.0209281	0.0143031
TCGA-BH-A0GZ	Negative	Positive	Positive	0.105518	0.106144	0.00119734	0.12407	0.124099	0.508012	0.622364	0.491988	0.572189	0.821052	0.86395	0.641023	0.668086	0.875331	0.88512	0.765971	0.510857	0.813773	0.80795	0.945258	0.404403	0.710906	0.779564	0.508152	0.387009	0.683488	0.696689	0.630203	0.0188765	0.0237977	0.0118746	0.0188352	0.0127014	0.0201563	0.0238643	0.018558	0.00327878	0.00275409	0.00428814	0.00480859	0.0213187	0.0104076	0.010901	0.0217659	0.0089191	0.00333622
TCGA-BH-A0H0	Negative	Positive	Positive	0.0512486	0.0145368	0.000367885	0.00953249	0.0346953	0.921999	0.304088	0.0780011	0.492506	0.680904	0.543299	0.491493	0.373011	0.559789	0.374668	0.3967	0.617339	0.54347	0.495683	0.552057	0.371204	0.492032	0.415323	0.354026	0.285481	0.236294	0.291088	0.304872	0.0100883	0.00914208	0.0169469	0.0108667	0.0125251	0.00499141	0.0351483	0.0223172	0.00871506	0.00898077	0.00798322	0.00798564	0.0172672	0.00982785	0.0149781	0.0226827	0.0118767	0.00404081
TCGA-BH-A0H3	Negative	Positive	Positive	0.0232623	0.0329988	0.0431221	0.0903475	0.0591222	0.206252	0.405683	0.793748	0.520231	0.676774	0.705519	0.596127	0.55477	0.714533	0.781547	0.760766	0.529968	0.714828	0.835212	0.780463	0.181587	0.541807	0.669689	0.521669	0.246671	0.547869	0.680113	0.696074	0.00679284	0.00914039	0.00522863	0.00679045	0.00599494	0.0181128	0.0378097	0.0306825	0.00109404	0.00253684	0.00730064	0.00813439	0.00702034	0.00406568	0.0114682	0.0115636	0.00344522	0.00193132
TCGA-BH-A0H5	Negative	Positive	Positive	0.117732	0.228026	0.00126821	0.448257	0.294684	0.20954	0.563368	0.79046	0.621183	0.737181	0.74369	0.7087	0.573056	0.81015	0.76457	0.76257	0.813077	0.823671	0.8698	0.84475	0.706713	0.847829	0.918976	0.825538	0.805267	0.909481	0.881535	0.844376	0.0413451	0.0478545	0.0188606	0.0411908	0.0195732	0.0378586	0.0556083	0.0473726	0.0440537	0.101186	0.136027	0.150729	0.0214945	0.102976	0.116655	0.13307	0.0837558	0.094371
TCGA-BH-A0H6	Negative	Positive	Positive	0.059245	0.0460828	0.000450745	0.0233022	0.0463019	0.791757	0.722984	0.208243	0.523562	0.831993	0.869603	0.45925	0.607833	0.771545	0.734055	0.595173	0.461785	0.778026	0.592235	0.594232	0.210363	0.767558	0.471828	0.206628	0.321843	0.433431	0.406799	0.337612	0.00617234	0.0124909	0.0159992	0.00769434	0.00792461	0.00869923	0.0155435	0.0112105	0.00293647	0.00342206	0.0119906	0.00938836	0.00879995	0.009011	0.0211072	0.0132827	0.0120307	0.00454351
TCGA-BH-A0H7	Negative	Positive	Positive	0.0804484	0.144789	0.00441773	0.179848	0.137602	0.332239	0.765718	0.667761	0.605434	0.847105	0.791639	0.619924	0.651599	0.846494	0.78699	0.771975	0.711106	0.830606	0.798451	0.772555	0.470436	0.814592	0.766728	0.618791	0.522255	0.742772	0.686823	0.624397	0.0106457	0.0174956	0.0232787	0.0130386	0.0174372	0.0229728	0.0603774	0.0489	0.0140499	0.01918	0.024361	0.0261752	0.0151373	0.0337836	0.037736	0.0407768	0.0167754	0.0119964
TCGA-BH-A0H9	Negative	Positive	Positive	0.250827	0.207121	0.000330738	0.152222	0.223039	0.689522	0.676006	0.310478	0.770948	0.806167	0.79288	0.804123	0.849872	0.810868	0.783122	0.851119	0.744856	0.782893	0.804757	0.790591	0.699711	0.752222	0.746349	0.74968	0.361286	0.595387	0.558455	0.570197	0.0450343	0.042706	0.0195395	0.044218	0.0291355	0.0375592	0.0438192	0.0381879	0.007892	0.0119264	0.013793	0.0146935	0.0224275	0.031842	0.033246	0.0450764	0.007834	0.00625962
TCGA-BH-A0HA	Negative	Positive	Positive	0.0474347	0.0759088	0.000545597	0.0643684	0.0601205	0.467647	0.91775	0.532353	0.64781	0.919043	0.872616	0.681779	0.650195	0.896996	0.765331	0.738746	0.662127	0.853613	0.708941	0.706339	0.310335	0.448578	0.429266	0.368092	0.266035	0.516054	0.411964	0.414421	0.00713868	0.0114955	0.0101783	0.00806097	0.0091688	0.0101789	0.0117381	0.0107506	0.00227162	0.00264124	0.00289425	0.00361224	0.00191588	0.00363813	0.00389333	0.00354543	0.00412187	0.00197686
TCGA-BH-A0HB	Negative	Positive	Positive	0.248839	0.332754	0.00266101	0.327406	0.310212	0.47608	0.780978	0.52392	0.660039	0.812285	0.851831	0.704934	0.620239	0.835431	0.798602	0.770879	0.778514	0.820053	0.810403	0.791347	0.52482	0.802227	0.758786	0.709072	0.455161	0.797882	0.757311	0.719395	0.0740983	0.0846806	0.0387824	0.0719216	0.0291132	0.0641885	0.0799777	0.0659442	0.020977	0.0555638	0.0791438	0.0850673	0.020958	0.0725201	0.0965944	0.105407	0.0197279	0.0223634
TCGA-BH-A0HF	Negative	Positive	Positive	0.061246	0.0989025	0.000859203	0.0872387	0.0797073	0.453936	0.902367	0.546064	1	0.80955	0.859871	0.827508	0.711877	0.821089	0.799219	0.801691	0.616646	0.719894	0.70788	0.762085	0.374573	0.398039	0.511622	0.440039	0.444007	0.556542	0.495528	0.568161	0.0151583	0.0189415	0.0162317	0.0169524	0.0197723	0.0213296	0.03269	0.0287083	0.00283411	0.00203801	0.00611414	0.00635927	0.00877053	0.0086517	0.0152684	0.0162835	0.00896404	0.00454463
TCGA-BH-A0HI	Negative	Positive	Positive	0.0842716	0.146495	0.00194939	0.183076	0.14146	0.339566	0.753628	0.660434	0.655928	0.778732	0.816383	0.728499	0.717225	0.871945	0.881129	0.902829	0.658747	0.833058	0.802306	0.77746	0.536253	0.611171	0.633122	0.581778	0.433026	0.628099	0.564831	0.648816	0.0226165	0.0244643	0.00859982	0.0228167	0.0154197	0.0289856	0.0403159	0.0355513	0.0048606	0.00572401	0.0109462	0.0122811	0.00784077	0.0117559	0.0195728	0.0207658	0.00948484	0.00553371
TCGA-BH-A0HK	Negative	Negative	Positive	0.662998	0.428403	0.00407064	0.19945	0.487236	0.845889	0.640251	0.154111	0.795483	0.806888	0.79033	0.846654	0.847114	0.812977	0.750263	0.836165	0.851629	0.785129	0.698029	0.818292	0.707142	0.590398	0.419311	0.649932	0.731665	0.747119	0.399643	0.704565	0.126558	0.123709	0.0396494	0.125998	0.125878	0.0899461	0.0667683	0.0783339	0.0449263	0.0307951	0.0191767	0.0297044	0.0380495	0.0444307	0.0342215	0.0535926	0.120544	0.0648532
TCGA-BH-A0HL	Negative	Positive	Positive	0.244321	0.183889	0.00804737	0.202953	0.244825	0.605694	0.546798	0.394306	0.714668	0.770245	0.766584	0.796406	0.514319	0.660843	0.678729	0.721502	0.800786	0.753744	0.728156	0.79628	0.457537	0.650014	0.676867	0.648948	0.575163	0.634792	0.576635	0.655726	0.116954	0.109432	0.121801	0.118662	0.0428761	0.0647076	0.13787	0.115291	0.0614763	0.036555	0.024061	0.0405568	0.0145088	0.0482985	0.059206	0.0665911	0.0379496	0.0235577
TCGA-BH-A0HN	Negative	Positive	Positive	0.294297	0.164128	0.00163126	0.0644632	0.204141	0.89936	0.585243	0.10064	0.793343	0.852332	0.824854	0.872109	0.546309	0.708686	0.684519	0.648783	0.58048	0.66097	0.634085	0.608601	0.33754	0.641421	0.549328	0.412	0.199634	0.508181	0.48062	0.395009	0.0583516	0.053812	0.0215234	0.0585091	0.0204904	0.0230203	0.0329573	0.0289901	0.00548287	0.00593769	0.00937278	0.00944585	0.0155083	0.0309113	0.0482215	0.0436641	0.0290697	0.00965793
TCGA-BH-A0HP	Negative	Negative	Positive	0.181988	0.312554	0.00108855	0.322984	0.268994	0.392942	0.84592	0.607058	0.740136	0.811797	0.830969	0.801821	0.838341	0.875939	0.87422	0.885674	0.825619	0.872375	0.8629	0.859763	0.772047	0.824402	0.765524	0.751826	0.588708	0.674627	0.521216	0.644095	0.030377	0.0357998	0.0197767	0.0319008	0.0580115	0.0595345	0.0669479	0.0645609	0.0159413	0.0123733	0.00944305	0.0142091	0.0248983	0.0339099	0.024302	0.0434646	0.0138632	0.0069443
TCGA-BH-A0HQ	Negative	Positive	Positive	0.14372	0.186953	0.00660277	0.152042	0.160483	0.537943	0.847844	0.462057	0.702889	0.810242	0.871996	0.730202	0.819319	0.856904	0.833871	0.850182	0.821831	0.844055	0.837982	0.828207	0.515466	0.777083	0.694201	0.627801	0.449316	0.632072	0.459944	0.589188	0.0395927	0.0357974	0.019996	0.0386476	0.0555239	0.0519733	0.0697094	0.0679869	0.0126823	0.00838834	0.00894787	0.0125486	0.0147466	0.0175872	0.0200946	0.0271577	0.0108284	0.0048132
TCGA-BH-A0HU	Negative	Positive	Positive	0.225728	0.208892	0.0287249	0.177523	0.221159	0.620734	0.687579	0.379266	0.703053	0.815461	0.787089	0.779621	0.604474	0.812997	0.79375	0.772823	0.735796	0.770269	0.732036	0.761025	0.511331	0.641454	0.673529	0.619186	0.348455	0.558637	0.606144	0.556696	0.0588063	0.0546354	0.0191069	0.0588319	0.0161271	0.0381338	0.059198	0.0470907	0.0086353	0.0150956	0.0307405	0.0286435	0.021281	0.0328015	0.0632361	0.0638374	0.010568	0.0104603
TCGA-BH-A0HW	Negative	Negative	Positive	0.311213	0.1453	0.022421	0.106905	0.235407	0.820208	0.449327	0.179792	0.755911	0.797426	0.723603	0.756574	0.451502	0.665653	0.646624	0.66363	0.630491	0.676239	0.644046	0.697036	0.374002	0.558903	0.608664	0.512582	0.312829	0.505599	0.577168	0.496371	0.0834017	0.05617	0.0283748	0.0803552	0.0138563	0.0291307	0.0658774	0.0535374	0.00784733	0.00844438	0.0114956	0.0117925	0.0149181	0.021055	0.024434	0.028528	0.0161781	0.00830413
TCGA-BH-A0HX	Negative	Positive	Positive	0.313951	0.398259	0.00188553	0.269258	0.318866	0.596847	0.909357	0.403153	0.827313	0.896043	0.876029	0.865409	0.838275	0.890017	0.880519	0.914313	0.861764	0.901052	0.826878	0.840183	0.57661	0.681411	0.592895	0.606433	0.403552	0.570713	0.44145	0.539443	0.0568503	0.0587703	0.0176795	0.056844	0.0384172	0.0444768	0.0495122	0.0482845	0.013152	0.0102983	0.00871142	0.0124288	0.0199743	0.0213527	0.0213088	0.0330658	0.0131365	0.00675289
TCGA-BH-A0RX	Negative	Negative	Negative	0.332782	0.175955	0.098463	0.239274	0.31473	0.645023	0.407042	0.354977	0.679869	0.71989	0.711982	0.755477	0.520628	0.663783	0.675403	0.708454	0.764594	0.785342	0.729981	0.732897	0.528308	0.751444	0.744153	0.670094	0.583825	0.755826	0.75647	0.717953	0.071429	0.0493996	0.048239	0.0683041	0.0261098	0.0359944	0.111492	0.0798546	0.0251992	0.0652085	0.116247	0.105666	0.0176229	0.0794871	0.134662	0.120126	0.095652	0.131247
TCGA-BH-A0W3	Negative	Positive	Positive	0.266479	0.138305	0.00209439	0.113427	0.212607	0.774774	0.47354	0.225226	0.675746	0.758852	0.734644	0.739749	0.60563	0.789863	0.6782	0.664848	0.694898	0.740346	0.658838	0.729944	0.475828	0.589082	0.514472	0.494127	0.346622	0.485137	0.422432	0.44345	0.0497474	0.0499391	0.0257227	0.0504984	0.0275891	0.0324448	0.0445142	0.0346904	0.00973998	0.0114077	0.0136499	0.0143113	0.0176134	0.0155627	0.0217141	0.0289061	0.0154672	0.00515778
TCGA-BH-A0W4	Negative	Positive	Positive	0.0941919	0.161315	0.00401107	0.177682	0.144526	0.376617	0.812279	0.623383	0.574719	0.816437	0.840628	0.648999	0.721781	0.871282	0.858648	0.776571	0.647425	0.808613	0.840516	0.758042	0.361799	0.581333	0.540524	0.418717	0.446401	0.661658	0.594938	0.586448	0.0157573	0.0258929	0.0152695	0.0162905	0.0453948	0.0530699	0.0616968	0.0535838	0.00704238	0.00660055	0.00744951	0.00905209	0.0125901	0.0107643	0.0118861	0.0155231	0.0140351	0.00813759
TCGA-BH-A0W5	Negative	Positive	Positive	0.0822589	0.130661	0.00110864	0.155518	0.12639	0.376055	0.75224	0.623945	0.539629	0.846613	0.838204	0.616884	0.663272	0.890185	0.785398	0.70677	0.695357	0.837312	0.74775	0.721028	0.420488	0.670114	0.642533	0.472762	0.52611	0.696189	0.714455	0.561448	0.0156557	0.0253584	0.00954143	0.0157956	0.0307659	0.0327598	0.0500686	0.0401759	0.0152242	0.019605	0.056686	0.0550194	0.0178158	0.0293418	0.0609874	0.0508972	0.0265795	0.0313022
TCGA-BH-A0W7	Negative	Positive	Positive	0.12836	0.150085	0.0010303	0.144532	0.147738	0.520274	0.739315	0.479726	0.579712	0.829901	0.836505	0.615982	0.70335	0.802269	0.841628	0.703169	0.775856	0.861266	0.818351	0.787524	0.479339	0.735188	0.701465	0.514626	0.612629	0.655209	0.647373	0.635786	0.0236636	0.0316232	0.0207557	0.0243059	0.0335493	0.0339129	0.0413706	0.0332204	0.0209714	0.0206737	0.0242537	0.0268655	0.0196941	0.0238045	0.0268904	0.0326126	0.0209763	0.0128214
TCGA-BH-A0WA	Negative	Negative	Negative	0.100514	0.127193	0.0342485	0.229546	0.174364	0.326766	0.530942	0.673234	0.627634	0.767933	0.763801	0.710884	0.54338	0.701625	0.752332	0.727397	0.657072	0.759437	0.771645	0.794879	0.524676	0.76048	0.769203	0.694435	0.581628	0.734814	0.824447	0.724758	0.0278695	0.0419426	0.052142	0.0297602	0.0222738	0.0471281	0.0848155	0.0660309	0.0121984	0.0311633	0.057532	0.062169	0.00997622	0.0423282	0.0640632	0.0619039	0.030561	0.0333674
TCGA-BH-A18F	Negative	Positive	Positive	0.134613	0.188682	0.00118574	0.178074	0.168297	0.47461	0.815985	0.52539	0.766528	0.837547	0.826596	0.792493	0.846007	0.9014	0.889396	0.87914	0.856919	0.880711	0.816887	0.838016	0.649105	0.783107	0.738998	0.674336	0.731373	0.822384	0.751872	0.814553	0.0222415	0.0269127	0.0131063	0.022163	0.0710205	0.0613453	0.0652049	0.0652825	0.0203345	0.0206491	0.0502821	0.0494558	0.0150769	0.0405552	0.0658756	0.0603717	0.0196559	0.0167999
TCGA-BH-A18G	Negative	Negative	Negative	0.141301	0.116584	0.00213068	0.0517868	0.108521	0.806896	0.781588	0.193104	0.837105	0.881282	0.877774	0.91975	0.518112	0.720179	0.669929	0.682058	0.678732	0.737107	0.789088	0.815313	0	0.461469	0.474291	0.415106	0.170487	0.493293	0.464971	0.426178	0.0396155	0.0389659	0.0406621	0.0438583	0.00169041	0.0138782	0.0171746	0.0136883	0.00192953	0.00646447	0.00695941	0.00719206	0.115463	0.00786685	0.00831604	0.00830314	0.00505673	0.00385554
TCGA-BH-A18H	Negative	Positive	Positive	0.0519087	0.0620689	0.00129391	0.135142	0.0984154	0.294514	0.458789	0.705486	0.491943	0.658521	0.685243	0.507563	0.531742	0.700805	0.733904	0.657419	0.500371	0.594723	0.675876	0.640696	0.20605	0.322075	0.436978	0.261612	0.435161	0.58756	0.687266	0.566985	0.0178624	0.0336096	0.0351362	0.0201808	0.0534804	0.0668496	0.105095	0.0802333	0.0142303	0.01111	0.0135621	0.0158991	0.0174815	0.0116257	0.0194916	0.0211902	0.0290006	0.0209261
TCGA-BH-A18I	Negative	Positive	Positive	0.143299	0.203485	0.0040775	0.21429	0.191624	0.440154	0.772948	0.559846	0.724161	0.848399	0.855448	0.777497	0.799347	0.903312	0.873725	0.850216	0.8406	0.826075	0.829775	0.846644	0.5722	0.633636	0.611821	0.56556	0.640182	0.701525	0.5613	0.648724	0.0387522	0.0548487	0.0352972	0.0422323	0.052304	0.0533323	0.048943	0.0511746	0.0268789	0.021717	0.0160105	0.0245258	0.0100912	0.0208107	0.0194338	0.0223793	0.0182247	0.0135897
TCGA-BH-A18J	Negative	Positive	Positive	0.417842	0.649323	0.00788071	0.806582	0.650388	0.370297	0.727029	0.629703	0.785884	0.837053	0.826147	0.86228	0.882651	0.910186	0.955059	0.979201	0.70407	0.751794	0.710406	0.778927	0.426937	0.560701	0.564635	0.55535	0.329275	0.417812	0.436035	0.458522	0.101835	0.10532	0.0338075	0.101356	0.125232	0.137284	0.187854	0.177724	0.0137635	0.0109744	0.0114763	0.0146253	0.0257063	0.0609735	0.0713957	0.089013	0.028487	0.0167867
TCGA-BH-A18M	Positive	Positive	Positive	0.169586	0.279237	0.0289408	0.283465	0.241834	0.409303	0.840584	0.590697	0.740548	0.834678	0.856607	0.813247	0.696093	0.843952	0.793335	0.828803	0.689253	0.805835	0.790657	0.797477	0.416414	0.66873	0.625253	0.617666	0.350382	0.553488	0.54771	0.564807	0.0522261	0.0613382	0.0836208	0.0599125	0.0422953	0.0708674	0.088766	0.0810468	0.0156102	0.0162299	0.0173005	0.0215757	0.0141538	0.0301893	0.0381021	0.0449495	0.0211252	0.0116665
TCGA-BH-A18N	Negative	Positive	Positive	0.332187	0.287683	0.00111978	0.207541	0.298382	0.682052	0.701953	0.317948	0.719594	0.848747	0.853837	0.771891	0.663217	0.808766	0.783073	0.770391	0.706571	0.815115	0.774875	0.763368	0.337557	0.670635	0.638853	0.571206	0.236553	0.580199	0.597634	0.525899	0.0776347	0.0727426	0.0326433	0.077907	0.0145533	0.0475603	0.0710579	0.0557488	0.00589715	0.00918858	0.0128541	0.0136485	0.012827	0.0204454	0.0322529	0.034935	0.0177307	0.00797967
TCGA-BH-A18P	Negative	Negative	Positive	0.350823	0.348177	0.00160463	0.222679	0.316885	0.677954	0.799974	0.322046	0.757365	0.860668	0.90343	0.851417	0.754219	0.868731	0.834803	0.830481	0.773305	0.830862	0.784124	0.807416	0.410127	0.598718	0.57643	0.497289	0.411527	0.553586	0.525167	0.522894	0.0755647	0.065139	0.0217689	0.0745955	0.0206883	0.0379314	0.0459171	0.0397718	0.00870095	0.0127354	0.0178255	0.0198192	0.0167212	0.0383298	0.0546069	0.0525679	0.017072	0.016593
TCGA-BH-A18Q	Negative	Negative	Negative	0.375655	0.533559	0.00169909	0.404633	0.423112	0.53279	0.91822	0.46721	0.756266	0.852157	0.875924	0.829346	0.76491	0.901184	0.875991	0.900286	0.887801	0.89228	0.877947	0.886113	0.51695	0.798096	0.754541	0.701083	0.617696	0.799899	0.776894	0.737218	0.106317	0.117675	0.0574585	0.109642	0.0565797	0.0816683	0.104893	0.0976057	0.0367981	0.0486431	0.0470724	0.0597628	0.0225768	0.0568246	0.0553946	0.0653852	0.0864162	0.0756831
TCGA-BH-A18T	Negative	Negative	Negative	0.748317	0.421983	0.263972	0.269309	0.57222	0.810811	0.537013	0.189189	0.780417	0.783251	0.778822	0.84776	0.610047	0.693742	0.699698	0.759123	0.856645	0.771875	0.738398	0.822176	0.464364	0.623159	0.642957	0.579	0.44548	0.627235	0.652563	0.60089	0.155306	0.128529	0.0657277	0.154358	0.0253291	0.0494163	0.0856317	0.069935	0.0229436	0.0396156	0.064336	0.0593521	0.0324105	0.115026	0.181718	0.179269	0.0449979	0.0680476
TCGA-BH-A18U	Positive	Positive	Positive	0.296018	0.388609	0.00514073	0.412924	0.380848	0.459586	0.742962	0.540414	0.726261	0.789035	0.840518	0.797868	0.821434	0.854272	0.851704	0.887103	0.8966	0.828758	0.871035	0.869357	0.698049	0.846672	0.810439	0.765493	0.755104	0.843353	0.855118	0.794814	0.102786	0.102709	0.0486939	0.104268	0.0835597	0.140999	0.171714	0.15102	0.0511964	0.0741389	0.0956322	0.107642	0.0346473	0.11891	0.144653	0.16894	0.129277	0.171843
TCGA-BH-A18V	Negative	Negative	Negative	0.248519	0.262804	0.013355	0.391191	0.342187	0.425832	0.559188	0.574168	0.680714	0.810348	0.836634	0.805565	0.383375	0.680089	0.723158	0.721789	0.804387	0.825743	0.867025	0.878801	0.561993	0.829182	0.883331	0.822376	0.482649	0.813032	0.878985	0.835291	0.0630517	0.0648659	0.0549173	0.0625088	0.012808	0.0186598	0.0369849	0.030702	0.0280723	0.058545	0.109509	0.115276	0.0154435	0.124449	0.215332	0.225775	0.0165599	0.025155
TCGA-BH-A1EN	Positive	Negative	Negative	0.440629	0.596187	0.0271255	0.421892	0.469708	0.566058	0.924244	0.433942	0.833177	0.898967	0.82839	0.895173	0.878348	0.915077	0.866341	0.928606	0.669929	0.812881	0.761807	0.802886	0.547006	0.759365	0.702632	0.700645	0.368307	0.648014	0.579205	0.615305	0.111497	0.118144	0.0617831	0.113358	0.313194	0.239828	0.283762	0.29125	0.0172216	0.0268415	0.0328413	0.0360815	0.0317955	0.110451	0.127853	0.14585	0.0261186	0.0266367
TCGA-BH-A1EO	Negative	Positive	Positive	0.0929848	0.15958	0.00268617	0.215328	0.162803	0.323264	0.713399	0.676736	0.677049	0.901181	0.774954	0.708643	0.830179	0.94324	0.879004	0.878457	0.673363	0.791248	0.688187	0.684483	0.294294	0.445305	0.518325	0.409627	0.326743	0.453474	0.48175	0.491606	0.185657	0.238906	0.0467632	0.179952	0.410038	0.504534	0.5597	0.535051	0.03246	0.0267914	0.0306711	0.0373327	0.0671581	0.0912351	0.0819585	0.104812	0.0452968	0.0281619
TCGA-BH-A1ES	Negative	Positive	Positive	0.207261	0.298782	0.00972606	0.239595	0.241686	0.512771	0.899968	0.487229	0.82373	0.89684	0.914199	0.874422	0.684844	0.906307	0.852849	0.872065	0.612667	0.869896	0.848702	0.840273	0.297659	0.665982	0.688516	0.649637	0.274297	0.633973	0.614689	0.600163	0.0648578	0.0660605	0.032931	0.0665776	0.0124182	0.0597673	0.083175	0.0696871	0.00236094	0.00766851	0.0108092	0.0111119	0.00381773	0.015517	0.0236219	0.0260427	0.00708396	0.00586278
TCGA-BH-A1ET	Negative	Positive	Positive	0.24991	0.421502	0.00312632	0.369729	0.332177	0.443096	0.92388	0.556904	0.819573	0.868334	0.848917	0.862764	0.880022	0.941648	0.927441	0.938712	0.909669	0.913755	0.899386	0.895058	0.617139	0.730241	0.64693	0.650378	0.682906	0.75187	0.461658	0.676785	0.266489	0.295519	0.0784671	0.268304	0.258	0.374318	0.438261	0.410464	0.106966	0.0673025	0.03771	0.0738197	0.0587814	0.0637295	0.041435	0.0856916	0.0859597	0.0423607
TCGA-BH-A1EU	Negative	Positive	Positive	0.272701	0.495349	0.00907081	0.449145	0.385512	0.413315	0.935578	0.586685	0.806204	0.884931	0.931738	0.868905	0.898652	0.950616	0.941543	0.947541	0.845142	0.923217	0.892029	0.892904	0.586677	0.730731	0.669808	0.646531	0.490249	0.691072	0.560425	0.68027	0.052701	0.0624746	0.033668	0.0559807	0.056308	0.0813115	0.0939499	0.0895742	0.0192013	0.0205594	0.0219351	0.0286546	0.0261689	0.0379534	0.0371495	0.054472	0.0157717	0.0104227
TCGA-BH-A1EW	Negative	Negative	Negative	0.184687	0.252252	0.00736798	0.301247	0.259608	0.416021	0.707385	0.583979	0.73576	0.822732	0.829324	0.804208	0.694182	0.835616	0.841032	0.87025	0.602303	0.765061	0.771994	0.801253	0.501551	0.610679	0.673123	0.648452	0.354504	0.502146	0.563254	0.558583	0.0583639	0.0621644	0.0346339	0.0587719	0.0393314	0.0787344	0.119449	0.0971386	0.00932296	0.0144103	0.0197277	0.0203612	0.0405672	0.0415481	0.0508804	0.069736	0.0216819	0.012059
TCGA-BH-A1EX	Negative	Positive	Positive	0.249702	0.366804	0.0055041	0.334989	0.314539	0.470592	0.849055	0.529408	0.749325	0.857285	0.86133	0.817039	0.790125	0.883314	0.88662	0.868278	0.760988	0.867345	0.898888	0.836163	0.62799	0.829895	0.780715	0.742816	0.533278	0.7061	0.684442	0.691101	0.0629065	0.0731766	0.0389789	0.0650614	0.0282416	0.0646128	0.0890325	0.0776145	0.015744	0.0270401	0.0336242	0.0386454	0.0204844	0.0615295	0.0756016	0.0826154	0.0143782	0.0107171
TCGA-BH-A1EY	Negative	Positive	Positive	0.201714	0.403332	0.00281046	0.531812	0.385794	0.291153	0.761228	0.708847	0.761285	0.755288	0.770578	0.796269	0.885206	0.884876	0.938802	0.962863	0.86836	0.859473	0.86095	0.888004	0.785493	0.844226	0.791507	0.814395	0.79679	0.858877	0.710408	0.838048	0.0368652	0.0397937	0.0170839	0.0364412	0.0876891	0.121379	0.149328	0.14148	0.0245169	0.0229683	0.0219088	0.0300717	0.0347396	0.0669973	0.0541258	0.0837443	0.0373963	0.0257164
TCGA-BH-A1F2	Positive	Positive	Positive	0.181218	0.214305	0.00858455	0.188061	0.200513	0.543367	0.777979	0.456633	0.766214	0.828826	0.852135	0.800542	0.84808	0.92354	0.886517	0.908461	0.800711	0.845151	0.779342	0.826633	0.547121	0.731541	0.633822	0.640948	0.433036	0.562653	0.443625	0.545805	0.0299312	0.0305111	0.0102699	0.0287479	0.0432876	0.0540635	0.066384	0.0613756	0.00564403	0.00634203	0.00683586	0.0077561	0.01152	0.0207108	0.0232433	0.0302765	0.00876292	0.00519798
TCGA-BH-A1F8	Negative	Positive	Positive	0.308094	0.504743	0.00347816	0.517926	0.440835	0.407688	0.833718	0.592312	0.677328	0.789636	0.789734	0.71751	0.660903	0.850698	0.806488	0.818223	0.718617	0.854424	0.804413	0.79755	0.427987	0.839535	0.773616	0.713457	0.465472	0.805477	0.73039	0.694072	0.34508	0.404295	0.112608	0.345547	0.142644	0.342108	0.437289	0.379017	0.0510476	0.141875	0.173885	0.189905	0.0463261	0.285454	0.31846	0.366798	0.080471	0.121256
TCGA-BH-A1FB	Negative	Positive	Positive	0.157562	0.287458	0.00945489	0.330838	0.258708	0.348255	0.808915	0.651745	0.691212	0.848667	0.862004	0.744157	0.753492	0.936334	0.854639	0.836572	0.857666	0.909893	0.856183	0.854514	0.569112	0.88859	0.762645	0.720548	0.519958	0.776845	0.745946	0.720926	0.0310641	0.0412446	0.0256218	0.0336934	0.0254302	0.0479114	0.0659393	0.0567856	0.0170314	0.0335748	0.051308	0.0593013	0.0154641	0.0678913	0.0915099	0.0997627	0.0120662	0.0101887
TCGA-BH-A1FC	Negative	Negative	Negative	0.0832575	0.153923	0.00215217	0.330301	0.215102	0.201361	0.520903	0.798639	0.662995	0.770275	0.767306	0.714693	0.393108	0.763832	0.842125	0.866308	0.81038	0.882549	0.923894	0.84447	0.598078	0.928672	0.950828	0.831828	0.750783	0.938595	0.959777	0.905861	0.0233636	0.0301518	0.0139386	0.0234061	0.0189354	0.0204714	0.04419	0.0370007	0.0174734	0.0553027	0.0829476	0.0869154	0.0153628	0.0637575	0.09263	0.0994178	0.0470898	0.161303
TCGA-BH-A1FE	Negative	Positive	Positive	0.023481	0.0455856	0.000485166	0.0552017	0.0415284	0.320178	0.797147	0.679822	0.614492	0.718232	0.779437	0.68572	0.710852	0.816839	0.819944	0.781612	0.622121	0.779513	0.746187	0.737285	0.247785	0.509845	0.564627	0.422665	0.463663	0.683519	0.716605	0.622257	0.0160585	0.0174314	0.00712324	0.0157524	0.0190973	0.0377688	0.0463431	0.0416867	0.00361326	0.00842666	0.0120464	0.0143323	0.0036602	0.00962148	0.0151926	0.0175482	0.0072841	0.00662178
TCGA-BH-A1FH	Negative	Negative	Positive	0.0208375	0.0470437	0.00191224	0.285131	0.155922	0.0337574	0.219581	0.966243	0.489458	0.454091	0.611091	0.562696	0.652078	0.610175	0.82954	0.82214	0.445228	0.514917	0.744562	0.715976	0.380891	0.381012	0.548344	0.524692	0.443841	0.457872	0.661965	0.673196	0.0120108	0.021818	0.0096473	0.0115309	0.0418036	0.101477	0.128166	0.11036	0.0169996	0.00816352	0.00591952	0.00933627	0.00908476	0.0173963	0.0156493	0.0207033	0.0178704	0.0143082
TCGA-BH-A1FJ	Negative	Positive	Negative	0.405842	0.543383	0.0735556	0.500853	0.489234	0.49419	0.808772	0.50581	0.756551	0.836466	0.853197	0.794326	0.747835	0.850391	0.843	0.857855	0.752274	0.833515	0.800456	0.839088	0.591093	0.71198	0.658056	0.631868	0.604761	0.729409	0.627678	0.687282	0.334839	0.355532	0.144874	0.333179	0.128812	0.281662	0.415099	0.362434	0.0488175	0.0490002	0.0505581	0.067046	0.0393743	0.0982167	0.117058	0.135962	0.0979314	0.0692923
TCGA-BH-A1FL	Negative	Positive	Positive	0.489598	0.643468	0.00597836	0.42272	0.498685	0.594983	0.939594	0.405017	0.842675	0.876398	0.882514	0.863318	0.847312	0.905931	0.853156	0.901754	0.85971	0.869526	0.815542	0.841816	0.668202	0.699938	0.596939	0.640487	0.66636	0.722968	0.51382	0.68543	0.360354	0.395203	0.154551	0.364311	0.266675	0.237067	0.233273	0.248628	0.0802106	0.0531754	0.039772	0.0620152	0.0738899	0.112047	0.0874333	0.12941	0.109207	0.06538
TCGA-BH-A1FM	Negative	Negative	Positive	0.12492	0.193321	0.0132684	0.237221	0.192467	0.374783	0.731124	0.625217	0.733628	0.79667	0.785325	0.777754	0.753595	0.860128	0.879424	0.888837	0.46105	0.729634	0.769942	0.754386	0.230216	0.503693	0.545821	0.501631	0.239964	0.436936	0.503626	0.48912	0.0311481	0.0286127	0.0175788	0.0316686	0.0253102	0.0581992	0.0931215	0.0812399	0.00256487	0.00522333	0.00900988	0.00977714	0.00618783	0.0113204	0.0172199	0.0189325	0.00879372	0.005815
TCGA-BH-A1FN	Negative	Positive	Positive	0.190016	0.2803	0.115352	0.268612	0.24626	0.455873	0.828624	0.544127	0.771393	0.832228	0.878384	0.8283	0.717372	0.869072	0.884618	0.874849	0.651991	0.808499	0.779851	0.792501	0.27061	0.574519	0.60845	0.570992	0.251506	0.561223	0.483792	0.50212	0.0544845	0.0594723	0.0280157	0.0556421	0.0156577	0.0434175	0.0537167	0.0460568	0.00564785	0.0110389	0.0157013	0.0182731	0.00671001	0.0223779	0.0273247	0.0314579	0.00761869	0.00820775
TCGA-BH-A1FR	Negative	Positive	Positive	0.504642	0.414906	0.00654273	0.295797	0.443461	0.698391	0.68127	0.301609	0.779308	0.845834	0.823286	0.829343	0.497814	0.783327	0.754726	0.730908	0.634658	0.795008	0.777945	0.779849	0.295334	0.697995	0.692266	0.575661	0.256092	0.58926	0.586886	0.5995	0.14142	0.125199	0.0762847	0.139811	0.0175672	0.0620435	0.102533	0.0822861	0.00836541	0.0164586	0.0276376	0.02892	0.0227054	0.0458714	0.0809638	0.079741	0.0203172	0.012849
TCGA-BH-A1FU	Positive	Negative	Negative	0.0154785	0.0469245	0.0116564	0.134455	0.0768224	0.079108	0.444181	0.920892	0.513389	0.595665	0.707675	0.641612	0.623207	0.702647	0.819913	0.860744	0.581364	0.724233	0.814907	0.771596	0.572881	0.765546	0.824278	0.801441	0.631701	0.735848	0.84698	0.815335	0.00567472	0.00905714	0.0128686	0.00717114	0.0128799	0.0287559	0.0425795	0.037319	0.00560961	0.0198988	0.0455764	0.0476613	0.00613887	0.0323177	0.0540294	0.0601996	0.0178526	0.0290611
TCGA-C8-A12L	Positive	Negative	Negative	0.260599	0.239485	0.268305	0.255768	0.280949	0.559106	0.620592	0.440894	0.757938	0.820427	0.780981	0.85892	0.718952	0.802413	0.813301	0.875985	0.849545	0.812216	0.84865	0.839589	0.563207	0.784556	0.820087	0.777381	0.608618	0.820443	0.807042	0.762319	0.0963687	0.0925901	0.0728977	0.0996268	0.0339296	0.0688833	0.102379	0.0863383	0.025415	0.0567331	0.0833348	0.0892743	0.0162112	0.100299	0.132706	0.147586	0.045095	0.083296
TCGA-C8-A12N	Negative	Positive	Positive	0.246598	0.293328	0.000558992	0.189034	0.239134	0.627716	0.892965	0.372284	0.805855	0.903908	0.886047	0.862913	0.965263	0.967099	0.920396	0.928504	0.904857	0.912564	0.884437	0.84868	0.608747	0.653109	0.644838	0.60176	0.518259	0.611656	0.555316	0.60337	0.0408852	0.041091	0.00720398	0.039769	0.0452888	0.040454	0.0401895	0.0419808	0.0113883	0.0113684	0.0245379	0.0244054	0.0119682	0.0228135	0.0427235	0.042575	0.00684095	0.0047663
TCGA-C8-A12P	Positive	Negative	Negative	0.038584	0.0821927	0.000593802	0.112695	0.0793261	0.267475	0.753507	0.732525	0.814104	0.805695	0.85074	0.843756	0.78589	0.878143	0.90164	0.934701	0.935499	0.91966	0.949807	0.965288	0.912861	0.942344	0.980444	0.918504	0.849635	0.946762	0.950236	0.941158	0.0198486	0.0243062	0.0182923	0.0216597	0.0287604	0.034655	0.043449	0.0424108	0.0297652	0.0494648	0.0609394	0.0707064	0.0248352	0.0844757	0.0900795	0.116692	0.0266717	0.0382803
TCGA-C8-A12Q	Positive	Negative	Negative	0.296414	0.363643	0.00179729	0.351526	0.35012	0.5055	0.756227	0.4945	0.8237	0.856472	0.835795	0.838343	0.951037	0.900579	0.910346	0.936733	0.859771	0.886001	0.855619	0.872465	0.558034	0.723072	0.722103	0.722097	0.515347	0.712408	0.655525	0.657317	0.0613015	0.0533255	0.0173102	0.0603639	0.0608278	0.0585255	0.0647495	0.0646697	0.0107642	0.0140918	0.0200808	0.023094	0.0162818	0.0315761	0.043046	0.0542228	0.0123223	0.0105922
TCGA-C8-A12T	Positive	Positive	Positive	0.224088	0.297623	0.013393	0.309189	0.286591	0.46268	0.756073	0.53732	0.753625	0.843137	0.814528	0.827369	0.787577	0.862813	0.836178	0.872318	0.833754	0.866469	0.831367	0.855768	0.578152	0.724362	0.729643	0.705617	0.549215	0.68914	0.717347	0.714177	0.0557563	0.0522807	0.02461	0.0554173	0.0412791	0.0518695	0.0705786	0.065165	0.0244773	0.0371112	0.0581575	0.0650562	0.0207862	0.0608111	0.0881763	0.102453	0.0174107	0.0189179
TCGA-C8-A12U	Negative	Positive	Positive	0.480352	0.343189	0.218096	0.383189	0.473361	0.616828	0.527928	0.383172	0.834055	0.787769	0.803014	0.875485	0.706159	0.767889	0.782684	0.82057	0.895572	0.795422	0.821697	0.878662	0.64998	0.794557	0.815603	0.798765	0.661965	0.793018	0.775783	0.789707	0.135603	0.114501	0.0511665	0.129807	0.0362084	0.0491727	0.0817138	0.0664882	0.0555422	0.0829922	0.0875481	0.0999324	0.0286309	0.104146	0.111858	0.134823	0.0691192	0.0827174
TCGA-C8-A12V	Negative	Negative	Negative	0.459458	0.361042	0.0222178	0.500047	0.520097	0.529851	0.505496	0.470149	0.788101	0.790477	0.815304	0.878366	0.48817	0.717387	0.78954	0.803521	0.912699	0.819883	0.872631	0.911478	0.750621	0.835296	0.880691	0.878797	0.620449	0.803016	0.848466	0.844673	0.0926478	0.0806585	0.0550534	0.0911068	0.0295211	0.0308573	0.0759328	0.0624302	0.062643	0.0815969	0.157004	0.158405	0.0471079	0.170708	0.309404	0.356778	0.0258834	0.0655749
TCGA-C8-A12W	Negative	Positive	Positive	0.159886	0.343198	0.00176552	0.462164	0.326282	0.269439	0.765834	0.730561	0.744515	0.825261	0.88243	0.818217	0.861577	0.890838	0.934042	0.95232	0.877182	0.910622	0.916594	0.89884	0.741873	0.882387	0.881898	0.872456	0.705774	0.897931	0.866458	0.908114	0.0388811	0.046063	0.0261509	0.0412147	0.0534399	0.0865979	0.113464	0.104044	0.0305731	0.061509	0.0874783	0.100255	0.0180666	0.066734	0.0813396	0.0997676	0.0241877	0.0324861
TCGA-C8-A12X	Negative	Positive	Positive	0.0483036	0.0497256	0.0122447	0.1164	0.0868627	0.313515	0.416367	0.686485	0.601333	0.532424	0.548835	0.662006	0.474716	0.619842	0.784033	0.767892	0.361816	0.523706	0.672256	0.692472	0.35906	0.395024	0.566124	0.537138	0.320669	0.418737	0.5004	0.555715	0.0239076	0.0322205	0.00750246	0.0225084	0.0179339	0.0272403	0.0403208	0.0341843	0.00584955	0.00851856	0.0166008	0.0180561	0.00776548	0.0175358	0.0261785	0.0290192	0.0155877	0.00942836
TCGA-C8-A12Z	Positive	Negative	Negative	0.305142	0.321002	0.0413681	0.313734	0.336155	0.545974	0.695274	0.454026	0.793124	0.829753	0.830237	0.842584	0.791844	0.837404	0.84315	0.845133	0.820399	0.838081	0.773061	0.863241	0.697839	0.806616	0.765532	0.764437	0.579193	0.76024	0.734564	0.72961	0.0416791	0.0390255	0.0387139	0.0426189	0.0514421	0.0478149	0.0737127	0.0654648	0.0121996	0.0170058	0.0388851	0.0370228	0.0195122	0.0549905	0.086714	0.095934	0.0192065	0.0227846
TCGA-C8-A131	Negative	Negative	Negative	0.400678	0.0686573	0.192893	0.0356397	0.251651	0.999057	0.19862	0.000943399	0.855061	0.657409	0.514827	0.936135	0.838486	0.61348	0.496167	0.790871	0.945233	0.584568	0.487989	0.844477	0.799603	0.552596	0.416642	0.713383	0.47611	0.49559	0.384411	0.503587	0.0628465	0.030915	0.0212952	0.0606577	0.0714131	0.0292341	0.01998	0.0279359	0.0445074	0.0338352	0.0164892	0.0253006	0.0288683	0.0676878	0.0397777	0.047808	0.020908	0.0222195
TCGA-C8-A132	Positive	Positive	Positive	0.159938	0.129054	0.00870495	0.120019	0.153794	0.6335	0.6107	0.3665	0.741673	0.7925	0.78137	0.805166	0.763593	0.806847	0.809775	0.833514	0.823362	0.82131	0.822476	0.835521	0.62429	0.788214	0.75087	0.735768	0.339717	0.55841	0.577089	0.546136	0.0312541	0.0273223	0.0159899	0.031291	0.0166165	0.0166379	0.0263208	0.0203866	0.00822214	0.0124171	0.023673	0.0241314	0.009052	0.0264766	0.0410537	0.0397449	0.0058015	0.00692129
TCGA-C8-A134	Negative	Negative	Negative	0.2368	0.116639	0.0936678	0.111353	0.194252	0.752029	0.437069	0.247971	0.774274	0.71059	0.740216	0.846861	0.538857	0.70242	0.706034	0.70778	0.818938	0.719349	0.711224	0.831356	0.614073	0.598668	0.667603	0.674339	0.319461	0.495911	0.550823	0.539954	0.0931923	0.0512939	0.044301	0.0881386	0.0271876	0.0283325	0.0535383	0.0432816	0.00885932	0.0105607	0.0191649	0.0176933	0.0134007	0.0412969	0.072664	0.0669995	0.0102142	0.0135641
TCGA-C8-A135	Positive	Negative	Negative	0.485405	0.457072	0.00927134	0.386656	0.478056	0.617227	0.69621	0.382773	0.82627	0.811932	0.787524	0.891072	0.892922	0.850486	0.862057	0.922166	0.966229	0.863808	0.869967	0.93563	0.876173	0.870536	0.831748	0.841412	0.661871	0.783461	0.664812	0.74326	0.0651585	0.049474	0.0218166	0.063416	0.0942523	0.0889995	0.117053	0.10948	0.0603093	0.0460537	0.0377273	0.0529621	0.0497072	0.0764613	0.0565901	0.0961847	0.0202269	0.0165569
TCGA-C8-A137	Positive	Negative	Negative	0.191751	0.250428	0.0330122	0.338065	0.282292	0.394735	0.645865	0.605265	0.783462	0.789874	0.850243	0.864894	0.872663	0.840155	0.872421	0.928112	0.764205	0.786438	0.848928	0.87513	0.843026	0.788062	0.804505	0.861846	0.649093	0.704251	0.693392	0.746775	0.0286413	0.0325643	0.0383939	0.0311963	0.0725886	0.0623087	0.0911807	0.0837409	0.0082189	0.00873016	0.0135551	0.0145916	0.0217674	0.0457517	0.0432549	0.0575183	0.0206619	0.0148232
TCGA-C8-A138	Positive	Negative	Positive	0.225309	0.270352	0.0370252	0.305201	0.285293	0.46787	0.689918	0.53213	0.772177	0.79618	0.844374	0.857766	0.823647	0.856748	0.865976	0.888662	0.747621	0.809635	0.789577	0.796255	0.625697	0.771819	0.785727	0.79879	0.488382	0.660345	0.689449	0.693328	0.0383344	0.0397308	0.0430484	0.0407172	0.0515692	0.06496	0.111802	0.0941576	0.0107836	0.0181746	0.0278817	0.0302433	0.0129483	0.0408417	0.0619574	0.0686244	0.015313	0.0174631
TCGA-C8-A1HE	Negative	Positive	Positive	0.179997	0.206144	0.00585524	0.170676	0.191035	0.568817	0.78546	0.431183	0.772552	0.800127	0.788537	0.817806	0.899309	0.864452	0.853085	0.894949	0.870046	0.905523	0.854863	0.913922	0.757516	0.77965	0.735276	0.779811	0.701239	0.792698	0.529404	0.717023	0.0360733	0.0311497	0.00817748	0.0353716	0.0331259	0.0339943	0.041541	0.0405223	0.0310295	0.0177693	0.014365	0.0232433	0.0178788	0.0256655	0.020728	0.0348655	0.0129794	0.0074264
TCGA-C8-A1HF	Positive	Positive	Negative	0.385331	0.411134	0.0140797	0.477381	0.465437	0.493097	0.643211	0.506903	0.795383	0.841039	0.868066	0.870388	0.709017	0.814532	0.863886	0.871164	0.959676	0.890811	0.882492	0.911675	0.770124	0.920652	0.909281	0.884438	0.819917	0.922667	0.880416	0.860515	0.0856779	0.0839805	0.046332	0.0866034	0.0262032	0.0348273	0.0719604	0.0618132	0.0708365	0.103269	0.12739	0.144213	0.0249068	0.125565	0.149745	0.177741	0.0552196	0.0871547
TCGA-C8-A1HG	Negative	Positive	Positive	0.410652	0.518612	0.112641	0.678926	0.581828	0.412247	0.649086	0.587753	0.783663	0.824167	0.910469	0.859227	0.812485	0.851894	0.886852	0.930203	0.890328	0.858602	0.898179	0.907189	0.619762	0.744009	0.823325	0.805586	0.687466	0.792628	0.837995	0.841005	0.13914	0.139648	0.0698296	0.136084	0.0508418	0.099137	0.158871	0.13862	0.0349646	0.0535583	0.053658	0.0646827	0.0235646	0.0853535	0.115941	0.140282	0.0380076	0.0465976
TCGA-C8-A1HI	Negative	Positive	Positive	0.160304	0.266512	0.0114673	0.309556	0.249577	0.370282	0.7774	0.629718	0.762177	0.832966	0.849503	0.824971	0.826093	0.873903	0.885201	0.914931	0.8119	0.854967	0.892292	0.878489	0.723021	0.757627	0.729101	0.74322	0.685303	0.842779	0.766407	0.791421	0.0216394	0.0267247	0.0214063	0.0236947	0.0415139	0.0633122	0.0843548	0.078185	0.0349734	0.0252328	0.0268181	0.038356	0.0151421	0.0321934	0.0379371	0.0480964	0.0252373	0.0183047
TCGA-C8-A1HJ	Negative	Negative	Negative	0.324627	0.199243	0.0537858	0.232003	0.306308	0.646644	0.473583	0.353356	0.799727	0.714774	0.703344	0.860533	0.55263	0.673046	0.72915	0.782273	0.846367	0.718342	0.748551	0.825748	0.607909	0.753098	0.771911	0.756333	0.56828	0.74154	0.765122	0.750389	0.083827	0.063802	0.0337036	0.0805133	0.0168369	0.0332538	0.0682759	0.0549386	0.0195358	0.0702433	0.104703	0.0939915	0.0155649	0.116647	0.153268	0.164537	0.0555077	0.130367
TCGA-C8-A1HK	Positive	Negative	Negative	0.220071	0.344609	0.00613793	0.337208	0.298376	0.43332	0.84087	0.56668	0.803365	0.854417	0.886173	0.834456	0.807254	0.901053	0.917834	0.928852	0.885308	0.915719	0.89692	0.897493	0.71321	0.883218	0.878727	0.825873	0.703605	0.863473	0.883157	0.823799	0.0853335	0.0916054	0.0467519	0.0899592	0.021821	0.0441063	0.0561844	0.0501965	0.0192695	0.0415826	0.0459699	0.0539614	0.0107544	0.050887	0.0583191	0.0686255	0.0257549	0.036503
TCGA-C8-A1HL	Positive	Negative	Positive	0.265165	0.367621	0.0114756	0.289259	0.300499	0.529213	0.890687	0.470787	0.791733	0.857105	0.864117	0.842901	0.789914	0.882784	0.892488	0.9075	0.652694	0.841098	0.832451	0.855188	0.408095	0.750434	0.703128	0.700369	0.42277	0.791485	0.689588	0.685266	0.0633207	0.0662556	0.0293174	0.0651553	0.0246184	0.0578162	0.0748148	0.0662224	0.00352214	0.00798792	0.00922689	0.0101299	0.0051887	0.0193882	0.0210556	0.0237964	0.00597648	0.00835486
TCGA-C8-A1HM	Negative	Positive	Positive	0.143953	0.0585828	0.028179	0.14325	0.156185	0.555238	0.272982	0.444762	0.764877	0.657086	0.688212	0.822844	0.330933	0.514734	0.68136	0.723344	0.827192	0.65318	0.793284	0.902588	0.632286	0.608271	0.806872	0.837326	0.700135	0.665699	0.813482	0.805374	0.0301791	0.0214368	0.0150556	0.0278164	0.00562976	0.00525898	0.0442872	0.0326398	0.016619	0.020577	0.0494533	0.0509836	0.0113102	0.0370868	0.0920464	0.0972376	0.0301548	0.0409695
TCGA-C8-A1HO	Negative	Positive	Positive	0.289188	0.296606	0.0567674	0.231324	0.285297	0.616082	0.756904	0.383918	0.788884	0.79538	0.837614	0.858291	0.616251	0.801245	0.78994	0.811253	0.860048	0.831681	0.82496	0.857936	0.609122	0.768841	0.729746	0.742182	0.634716	0.763864	0.654007	0.724205	0.0918457	0.0769602	0.0523976	0.0918213	0.014136	0.0351294	0.0521207	0.0450108	0.0340593	0.0255701	0.0211918	0.0309389	0.0150261	0.0420969	0.0446171	0.0553197	0.0219465	0.0167019
TCGA-C8-A26V	Negative	Positive	Positive	0.395278	0.121138	0.0347113	0.152235	0.307292	0.796602	0.287013	0.203398	0.859238	0.68737	0.650756	0.907637	0.645159	0.627591	0.707294	0.74612	0.902947	0.642872	0.715604	0.870899	0.549343	0.605513	0.662664	0.693235	0.500911	0.54794	0.624197	0.635986	0.106312	0.0537188	0.0404136	0.0988081	0.0298272	0.0363484	0.0768907	0.0541092	0.0166634	0.0178624	0.0363337	0.0279435	0.0174583	0.0426921	0.0885895	0.0822591	0.0210635	0.0198435
TCGA-C8-A26W	Positive	Positive	Positive	0.389432	0.380155	0.0165769	0.380408	0.418932	0.560427	0.660748	0.439573	0.825121	0.826173	0.810995	0.891671	0.843742	0.791637	0.850431	0.892688	0.888962	0.846229	0.834905	0.875105	0.686001	0.759963	0.755308	0.754474	0.618312	0.738411	0.752031	0.74063	0.096966	0.0784143	0.0692736	0.0960158	0.0749878	0.0783652	0.114447	0.101192	0.0734875	0.0698668	0.0724912	0.0837517	0.0288156	0.0725699	0.0791048	0.0949507	0.0298926	0.0256778
TCGA-C8-A26X	Negative	Negative	Negative	0.0110246	0.0169918	0.00865526	0.0697028	0.0415755	0.12192	0.296798	0.87808	0.590447	0.692472	0.686854	0.732863	0.323179	0.53724	0.712676	0.745821	0.577498	0.724813	0.794978	0.820587	0.464213	0.669221	0.796037	0.725311	0.420084	0.721608	0.791178	0.772545	0.0026182	0.00344463	0.011629	0.00315979	0.00150233	0.00178186	0.0098161	0.00724241	0.00548614	0.0153801	0.0334225	0.0336911	0.00314099	0.0135323	0.0265723	0.0292003	0.00658533	0.0181492
TCGA-C8-A26Y	Negative	Negative	Negative	0.0502077	0.0480972	0.0432799	0.063421	0.0612601	0.487858	0.570708	0.512142	0.660494	0.828675	0.63593	0.767179	0.664617	0.735112	0.741963	0.756029	0.776425	0.759703	0.79737	0.791997	0.46428	0.644777	0.683955	0.581848	0.356551	0.538955	0.62711	0.635383	0.00683225	0.0068976	0.00951216	0.00721319	0.00598528	0.0108817	0.0265527	0.0204491	0.00348963	0.00562476	0.0146832	0.0142084	0.00493881	0.0105756	0.0226505	0.0215671	0.0066184	0.00469162
TCGA-C8-A26Z	Negative	Positive	Positive	0.464933	0.577128	0.00499067	0.376693	0.461092	0.612563	0.911412	0.387437	0.858152	0.900042	0.875572	0.911763	0.883765	0.93917	0.906859	0.942905	0.834731	0.908277	0.863953	0.889424	0.505093	0.705421	0.621257	0.624578	0.348089	0.631508	0.563329	0.623986	0.110495	0.105299	0.0218828	0.109121	0.0515812	0.0728114	0.0839401	0.0799662	0.0163724	0.0118821	0.00957089	0.0148211	0.0092881	0.0209292	0.01968	0.0247337	0.0092892	0.00773048
TCGA-C8-A273	Negative	Positive	Positive	0.324304	0.257774	0.0266133	0.181432	0.280621	0.710102	0.668766	0.289898	0.846855	0.84665	0.850065	0.902262	0.92704	0.844839	0.874534	0.92419	0.869491	0.831557	0.808403	0.839856	0.587885	0.724014	0.749756	0.682823	0.400945	0.594873	0.539702	0.560403	0.0430433	0.0392825	0.0185471	0.043143	0.0347249	0.0365822	0.0432504	0.0401034	0.00935427	0.0132172	0.0146966	0.0157368	0.00814269	0.0336582	0.0413802	0.0451123	0.00788452	0.00766484
TCGA-C8-A274	Negative	Positive	Positive	0.361842	0.504209	0.0106902	0.453582	0.439737	0.489767	0.834914	0.510233	0.842546	0.871647	0.839596	0.895877	0.949923	0.922021	0.94131	0.975255	0.873846	0.871687	0.847782	0.8746	0.54522	0.640403	0.51522	0.581644	0.510542	0.52546	0.477801	0.586776	0.0794596	0.0723562	0.0194024	0.0779874	0.111729	0.0845592	0.10371	0.107542	0.0134057	0.011276	0.0171979	0.020623	0.00855337	0.0202996	0.0328562	0.0331839	0.0146123	0.00848985
TCGA-C8-A278	Positive	Negative	Negative	0.125888	0.14304	0.0365002	0.316239	0.232875	0.302961	0.447148	0.697039	0.733959	0.778169	0.751995	0.760983	0.60703	0.808161	0.843217	0.85057	0.799248	0.830044	0.884808	0.873735	0.587037	0.869105	0.890555	0.885696	0.561941	0.810671	0.898028	0.871438	0.0368847	0.0327206	0.0173222	0.0336916	0.0128832	0.0396095	0.0790008	0.0657328	0.0109084	0.0300929	0.0597431	0.0655522	0.00816767	0.0486899	0.0871012	0.100243	0.01314	0.0410059
TCGA-C8-A27A	Negative	Positive	Positive	0.342382	0.0843825	0.0956966	0.0762549	0.238131	0.896839	0.257963	0.103161	0.84651	0.662635	0.726586	0.895845	0.574818	0.622614	0.654015	0.699999	0.874551	0.6527	0.670724	0.844104	0.505954	0.612085	0.567306	0.580907	0.622499	0.574656	0.5387	0.607456	0.100648	0.0591013	0.0251726	0.0965661	0.0167547	0.0189065	0.0270848	0.0243587	0.0150473	0.0104264	0.00771239	0.0102745	0.0118676	0.0211096	0.0227929	0.0282746	0.0258637	0.0124972
TCGA-C8-A27B	Negative	Negative	Negative	0.42424	0.149182	0.167987	0.0950609	0.295354	0.895931	0.367738	0.104069	0.83535	0.728968	0.716945	0.879622	0.5411	0.620382	0.552856	0.664655	0.895228	0.685636	0.685255	0.814432	0.52102	0.660797	0.647493	0.646349	0.598789	0.662978	0.61555	0.682409	0.206768	0.111892	0.0631365	0.19666	0.023917	0.0214542	0.028042	0.02505	0.055395	0.0483022	0.0410362	0.050077	0.0177143	0.061864	0.0551663	0.0643376	0.0513183	0.0627239
TCGA-D8-A13Y	Negative	Positive	Positive	0.460569	0.500682	0.00261951	0.449773	0.495396	0.560502	0.73595	0.439498	0.810416	0.831287	0.897133	0.854738	0.743734	0.864952	0.895911	0.907568	0.943228	0.899713	0.838615	0.91508	0.263547	0.451912	0.479867	0.455986	0.300077	0.435407	0.430372	0.484943	0.171971	0.146659	0.0517035	0.169692	0.0394346	0.100352	0.141515	0.12305	0.0289057	0.012637	0.00741175	0.0166738	0.0155705	0.0199557	0.0255607	0.0309931	0.0134492	0.00685927
TCGA-D8-A13Z	Negative	Negative	Negative	0.186806	0.298736	0.207935	0.399729	0.3105	0.343329	0.700485	0.656671	0.730862	0.80355	0.770756	0.805112	0.772423	0.855619	0.89489	0.918093	0.657521	0.824689	0.830345	0.829277	0.468175	0.649847	0.700768	0.653967	0.357853	0.554818	0.615802	0.619197	0.0605755	0.0661955	0.0319412	0.0600435	0.0515639	0.123573	0.177986	0.154142	0.00983498	0.0192644	0.0664989	0.0677676	0.0141473	0.0544261	0.112543	0.127584	0.0202285	0.0159741
TCGA-D8-A140	Positive	Positive	Positive	0.0836563	0.0714961	0.000368119	0.0665013	0.0823209	0.617814	0.631637	0.382186	0.738211	0.774826	0.827782	0.793345	0.787055	0.811608	0.799627	0.86808	0.849413	0.846904	0.800169	0.834286	0.664526	0.872143	0.813904	0.735741	0.600041	0.79089	0.794413	0.722919	0.0248717	0.0168313	0.00415573	0.0239741	0.00784099	0.0120494	0.0170925	0.013941	0.0074856	0.010708	0.0272662	0.0267822	0.0050336	0.0176694	0.0235896	0.026132	0.0107229	0.0111329
TCGA-D8-A141	Negative	Positive	Positive	0.0703916	0.142991	0.000561172	0.232422	0.158246	0.239676	0.657634	0.760324	0.715848	0.726951	0.769196	0.741758	0.650958	0.769494	0.873154	0.874323	0.887558	0.866252	0.939917	0.862867	0.784297	0.913944	0.968335	0.954542	0.64259	0.915644	0.912932	0.884688	0.0181982	0.0209302	0.00657664	0.0185496	0.00591111	0.0202484	0.0311107	0.0264777	0.0201958	0.0635057	0.0686032	0.0765909	0.0106706	0.0598838	0.0677869	0.0793301	0.00793324	0.0193936
TCGA-D8-A142	Negative	Negative	Negative	0.185103	0.243643	0.129537	0.356281	0.287599	0.371131	0.616775	0.628869	0.669159	0.789053	0.75754	0.756168	0.77118	0.806495	0.853714	0.840006	0.73338	0.79046	0.798394	0.814724	0.570315	0.702041	0.737324	0.667964	0.633591	0.667175	0.770345	0.71342	0.034244	0.0345837	0.0252153	0.0344583	0.0568934	0.104953	0.172318	0.140566	0.0129148	0.0210933	0.0506563	0.0519078	0.0227262	0.0565639	0.0893884	0.0983665	0.0831828	0.0666406
TCGA-D8-A143	Negative	Negative	Negative	0.223733	0.178264	0.0569121	0.327648	0.295692	0.445953	0.438925	0.554047	0.689076	0.694121	0.713786	0.786496	0.487371	0.707894	0.749466	0.757177	0.688043	0.741041	0.806691	0.812342	0.440007	0.736553	0.819736	0.755021	0.631822	0.760633	0.812428	0.743238	0.0829067	0.0659021	0.0548463	0.0803864	0.0434348	0.0709755	0.164079	0.132141	0.0301745	0.0831237	0.178413	0.176653	0.0248726	0.105583	0.177438	0.190399	0.210647	0.35606
TCGA-D8-A145	Negative	Positive	Positive	0.336977	0.354847	0.000390469	0.261002	0.328133	0.624896	0.787362	0.375104	0.838248	0.859014	0.832013	0.846198	0.912644	0.874836	0.856159	0.903468	0.931919	0.891359	0.837001	0.889217	0.793461	0.752661	0.659577	0.718461	0.815918	0.832395	0.700522	0.810931	0.0529222	0.0500579	0.0198071	0.0528501	0.0923223	0.0828596	0.0789701	0.0812302	0.0371603	0.0296927	0.0246457	0.0340302	0.0374332	0.041846	0.0294484	0.0577169	0.0471438	0.0296992
TCGA-D8-A146	Negative	Positive	Positive	0.0884702	0.151887	0.00103684	0.165464	0.135028	0.378928	0.818556	0.621072	0.72747	0.830037	0.86103	0.798886	0.821853	0.888367	0.866096	0.878702	0.730905	0.869715	0.833851	0.820574	0.500152	0.62498	0.694674	0.646133	0.510402	0.68149	0.662257	0.633889	0.0155712	0.0182481	0.00901695	0.0161726	0.0200477	0.0320866	0.0376766	0.034056	0.00408975	0.00436789	0.00701042	0.00830612	0.00507371	0.00954579	0.0118291	0.0130002	0.00664184	0.00400077
TCGA-D8-A147	Negative	Negative	Negative	0.483125	0.471765	0.0357584	0.323414	0.444837	0.664035	0.772237	0.335965	0.842301	0.860817	0.871787	0.881203	0.67767	0.837859	0.81712	0.809781	0.923778	0.897867	0.858236	0.871719	0.62221	0.826555	0.811214	0.773926	0.560253	0.783168	0.747483	0.759774	0.0823809	0.0856385	0.0440948	0.0837026	0.0263767	0.0438584	0.0563116	0.0500445	0.0324294	0.0562007	0.0763095	0.0845953	0.02234	0.0985434	0.119009	0.135117	0.0356066	0.0465769
TCGA-D8-A1J8	Negative	Positive	Positive	0.523016	0.524215	0.0270381	0.354663	0.483859	0.660629	0.788907	0.339371	0.836618	0.870143	0.883894	0.905999	0.647587	0.807785	0.800711	0.836411	0.936108	0.856302	0.847783	0.865162	0.559716	0.763953	0.738409	0.717417	0.543418	0.77596	0.718383	0.757508	0.0894527	0.0942646	0.0528148	0.0927648	0.0265129	0.0484198	0.0633727	0.0546494	0.0338192	0.0567507	0.0795341	0.088575	0.0241004	0.0981178	0.122763	0.13795	0.037585	0.043791
TCGA-D8-A1J9	Positive	Negative	Positive	0.137926	0.181592	0.00293373	0.216782	0.189747	0.42631	0.696605	0.57369	0.770562	0.869185	0.913271	0.822495	0.725889	0.851919	0.873009	0.849841	0.895624	0.897029	0.88051	0.883613	0.718188	0.893547	0.818197	0.825572	0.607861	0.85014	0.794331	0.729966	0.0458594	0.0554613	0.0353739	0.0487639	0.0224411	0.0397388	0.051573	0.0433906	0.0236262	0.0345838	0.0570785	0.062274	0.0124391	0.0645577	0.100425	0.114854	0.0213836	0.0269783
TCGA-D8-A1JA	Positive	Negative	Negative	0.596283	0.465345	0.211735	0.408803	0.553888	0.657726	0.611791	0.342274	0.78545	0.806754	0.735793	0.857052	0.842798	0.800072	0.80979	0.872729	0.757561	0.732707	0.718026	0.794655	0.554544	0.598244	0.653125	0.645717	0.366998	0.343554	0.475778	0.472753	0.111574	0.0888505	0.0320266	0.104396	0.0795767	0.0782028	0.151333	0.132492	0.0235034	0.0159414	0.0220218	0.0270465	0.0355377	0.070136	0.0879828	0.101768	0.0201203	0.0094785
TCGA-D8-A1JB	Positive	Positive	Positive	0.179993	0.347107	0.0022144	0.4815	0.347758	0.287675	0.726738	0.712325	0.707381	0.73688	0.691326	0.724114	0.753169	0.824243	0.816266	0.817697	0.861013	0.848093	0.858147	0.84262	0.88319	0.900786	0.884406	0.853593	0.757192	0.856329	0.786775	0.836416	0.044949	0.0545304	0.0168063	0.044375	0.0620576	0.0570846	0.0599682	0.0618215	0.0961276	0.167838	0.2241	0.253303	0.0579781	0.190271	0.183863	0.237103	0.0395278	0.0427059
TCGA-D8-A1JC	Negative	Positive	Positive	0.14149	0.260001	0.00200094	0.290178	0.228833	0.354413	0.827118	0.645587	0.676712	0.85134	0.914816	0.744655	0.73818	0.908026	0.865769	0.818458	0.746931	0.861541	0.860235	0.849952	0.536808	0.759455	0.761318	0.695087	0.497946	0.716356	0.723094	0.671578	0.0403721	0.0584301	0.0364954	0.043468	0.0385908	0.0668459	0.0783701	0.0659398	0.0202367	0.0336428	0.0476246	0.0510437	0.0192421	0.0664596	0.08867	0.093633	0.0243968	0.0231861
TCGA-D8-A1JD	Negative	Positive	Positive	0.236314	0.49843	0.0104025	0.590407	0.435519	0.304217	0.833337	0.695783	0.829424	0.867374	0.919267	0.87557	0.821569	0.917696	0.887241	0.918028	0.799278	0.895343	0.853458	0.87226	0.594799	0.733195	0.742139	0.715253	0.622817	0.804077	0.704873	0.742283	0.0671596	0.0782057	0.0812146	0.0755717	0.0608001	0.126766	0.181897	0.158845	0.0335151	0.0492086	0.0708086	0.0837272	0.0333764	0.0932678	0.13654	0.159334	0.0646396	0.0602453
TCGA-D8-A1JE	Negative	Positive	Positive	0.117983	0.175404	0.00333207	0.207945	0.17366	0.394884	0.735153	0.605116	0.682339	0.800849	0.871566	0.736289	0.783894	0.86724	0.866307	0.866893	0.828547	0.846738	0.829604	0.829981	0.661895	0.703242	0.756761	0.733007	0.593194	0.694339	0.622517	0.655067	0.0600599	0.0766207	0.0408547	0.0615434	0.0525617	0.104957	0.107806	0.0961215	0.0262445	0.0309259	0.0313814	0.0399686	0.0288314	0.0662617	0.0658219	0.0801639	0.0230428	0.022241
TCGA-D8-A1JF	Negative	Negative	Negative	0.356832	0.564165	0.0089994	0.56717	0.494089	0.423117	0.831455	0.576883	0.776755	0.889963	0.820477	0.833777	0.897316	0.959993	0.906651	0.922128	0.841195	0.89532	0.841136	0.854225	0.705262	0.772938	0.69216	0.708512	0.597094	0.720725	0.656379	0.67208	0.138694	0.158645	0.0631608	0.140247	0.407355	0.447597	0.4936	0.483751	0.060139	0.0691422	0.12648	0.136815	0.0690956	0.156633	0.221427	0.254883	0.148513	0.109203
TCGA-D8-A1JG	Negative	Negative	Negative	0.243585	0.292961	0.0992085	0.531188	0.409899	0.33842	0.520414	0.66158	0.647662	0.743278	0.766907	0.735598	0.633658	0.773477	0.7903	0.782784	0.741622	0.77155	0.836731	0.849972	0.541585	0.733333	0.835406	0.819442	0.637731	0.792194	0.851577	0.767952	0.0637929	0.0642105	0.0524819	0.0620905	0.0390595	0.0839912	0.15195	0.121259	0.0347092	0.0755079	0.149073	0.156219	0.0195418	0.121337	0.221418	0.225604	0.0949388	0.120295
TCGA-D8-A1JH	Negative	Positive	Positive	0.16816	0.311664	0.00285936	0.32358	0.26123	0.371217	0.868569	0.628783	0.762282	0.905606	0.931564	0.795556	0.715088	0.912577	0.856561	0.844595	0.718072	0.905781	0.874914	0.825152	0.520956	0.831134	0.782375	0.735506	0.49751	0.784323	0.778714	0.705891	0.179007	0.257299	0.206456	0.199465	0.108201	0.236252	0.270162	0.219103	0.0249329	0.0445831	0.087337	0.0919558	0.046763	0.1874	0.221589	0.251737	0.0258182	0.04026
TCGA-D8-A1JI	Negative	Positive	Positive	0.210921	0.253345	0.00110584	0.230549	0.23926	0.528655	0.770842	0.471345	0.763665	0.815452	0.796783	0.81231	0.85638	0.857618	0.845768	0.858417	0.937025	0.896868	0.893519	0.91463	0.813517	0.853138	0.787179	0.804883	0.801625	0.838614	0.711211	0.803333	0.0554037	0.0490026	0.0164649	0.0540101	0.05527	0.0489362	0.0556289	0.0564532	0.0740895	0.0380082	0.0220604	0.0431124	0.0320342	0.0518091	0.0355411	0.0606803	0.037404	0.0223844
TCGA-D8-A1JJ	Negative	Positive	Positive	0.386746	0.565164	0.00146251	0.596403	0.526276	0.431504	0.781999	0.568496	0.821228	0.841603	0.907368	0.86583	0.823779	0.904932	0.914993	0.9339	0.866062	0.884897	0.894931	0.878473	0.757138	0.81684	0.837052	0.803085	0.493579	0.751074	0.739552	0.760309	0.0728697	0.0748562	0.0517351	0.0763449	0.0364132	0.0894739	0.128258	0.107308	0.0240657	0.0574146	0.0884498	0.0956972	0.0421224	0.11368	0.163683	0.189584	0.0178523	0.0190578
TCGA-D8-A1JK	Negative	Positive	Negative	0.285922	0.442928	0.308905	0.607646	0.473142	0.34506	0.681671	0.65494	0.692631	0.788486	0.782338	0.765774	0.831267	0.865601	0.878999	0.898214	0.789049	0.839679	0.83172	0.864679	0.561308	0.720805	0.717865	0.68619	0.608801	0.684999	0.714334	0.719007	0.190354	0.212671	0.100411	0.182192	0.354077	0.46763	0.600324	0.546856	0.0948769	0.107731	0.151173	0.172985	0.0663214	0.254521	0.317537	0.342704	0.280387	0.304771
TCGA-D8-A1JL	Negative	Negative	Negative	0.829915	0.876126	0.0370678	0.866715	0.921035	0.541534	0.692753	0.458466	0.821296	0.886306	0.850425	0.881642	0.826172	0.854029	0.846769	0.9022	0.923629	0.885947	0.85869	0.889074	0.666671	0.839084	0.811435	0.808912	0.604716	0.827786	0.774787	0.800345	0.400465	0.352678	0.228216	0.380284	0.295555	0.51245	0.800801	0.680209	0.189733	0.342164	0.395461	0.435945	0.0840176	0.614565	0.770279	0.855707	0.1005	0.159728
TCGA-D8-A1JM	Negative	Negative	Positive	0.57876	0.155163	0.0317131	0.137378	0.406809	0.886893	0.277724	0.113107	0.869594	0.692599	0.676846	0.909226	0.310373	0.521377	0.515613	0.526255	0.954114	0.649258	0.687417	0.882732	0.56083	0.697586	0.690955	0.726275	0.466242	0.649457	0.687019	0.658053	0.12707	0.0770726	0.0307248	0.118623	0.0108426	0.0239198	0.0494726	0.0339753	0.0282471	0.0463927	0.0666936	0.0553634	0.0192494	0.0838818	0.135011	0.118678	0.0546349	0.114784
TCGA-D8-A1JN	Negative	Positive	Positive	0.592287	0.899032	0.00250542	0.775081	0.736243	0.477575	0.889258	0.522425	0.855527	0.882561	0.885553	0.911588	0.930227	0.897706	0.904801	0.938518	0.93844	0.911814	0.888266	0.918873	0.840348	0.82533	0.731521	0.814769	0.744139	0.769276	0.561198	0.738508	0.0785325	0.0779141	0.0280633	0.0789698	0.120801	0.095304	0.0949872	0.104536	0.0710104	0.0489105	0.0343715	0.0578769	0.0872523	0.114291	0.0679015	0.141743	0.0533126	0.0337265
TCGA-D8-A1JP	Negative	Positive	Positive	0.141967	0.279992	0.00296714	0.378685	0.273739	0.288397	0.744664	0.711603	0.680072	0.744825	0.850205	0.76295	0.788084	0.878511	0.932845	0.931611	0.688692	0.796738	0.873569	0.853752	0.499724	0.650417	0.662707	0.667949	0.425689	0.532122	0.529568	0.591131	0.0537055	0.0604984	0.0247131	0.0545338	0.0325404	0.0718204	0.0961933	0.0859955	0.0134051	0.015109	0.0224216	0.0278254	0.0127329	0.0302674	0.0487254	0.0561441	0.0100568	0.00717297
TCGA-D8-A1JS	Negative	Positive	Positive	0.178534	0.0601722	0.0111932	0.0475572	0.128103	0.867539	0.341795	0.132461	0.648153	0.718317	0.742536	0.689656	0.314754	0.607501	0.600344	0.433182	0.545838	0.612083	0.461188	0.584503	0.205604	0.271196	0.392248	0.273593	0.251311	0.109269	0.271384	0.274395	0.0442054	0.0404581	0.00942543	0.042882	0.0177986	0.0153821	0.0250568	0.0147656	0.00436386	0.00226268	0.00466845	0.00391756	0.00767745	0.00801934	0.016074	0.0125975	0.0143723	0.00200835
TCGA-D8-A1JT	Negative	Positive	Positive	0.633304	0.254782	0.0661923	0.114149	0.426907	0.927143	0.434566	0.0728571	0.826346	0.756747	0.732885	0.878341	0.680148	0.641624	0.68345	0.737065	0.856609	0.682921	0.66131	0.789534	0.693354	0.617684	0.586238	0.663346	0.470475	0.493283	0.42133	0.522758	0.60825	0.42734	0.169645	0.593442	0.125059	0.170752	0.187981	0.165515	0.206281	0.0850917	0.0457161	0.102792	0.101267	0.209267	0.164749	0.210107	0.0601419	0.0456609
TCGA-D8-A1JU	Negative	Positive	Positive	0.135292	0.268379	0.0178535	0.300739	0.230544	0.33358	0.847439	0.66642	0.827795	0.86593	0.903735	0.898213	0.899384	0.911253	0.935846	0.973002	0.827105	0.910528	0.892637	0.895721	0.580192	0.751972	0.725845	0.774522	0.53807	0.659033	0.527113	0.63092	0.0341625	0.0396072	0.0253222	0.0360402	0.0706928	0.0942253	0.104002	0.103303	0.0120806	0.0101565	0.00907593	0.0130576	0.00972024	0.0252436	0.0277016	0.033482	0.0158666	0.010178
TCGA-D8-A1X5	Positive	Positive	Positive	0.504573	0.549906	0.0106155	0.43979	0.516026	0.592352	0.775996	0.407648	0.857	0.879827	0.889236	0.896462	0.833011	0.864823	0.86985	0.910319	0.891288	0.857948	0.857577	0.889773	0.666761	0.766669	0.782817	0.759472	0.667916	0.75139	0.75997	0.752748	0.0984888	0.0904368	0.0430409	0.0957445	0.0442566	0.0594918	0.0749162	0.0677018	0.023171	0.0273764	0.0322978	0.0373364	0.0198478	0.0847676	0.113886	0.131743	0.0593966	0.0674914
TCGA-D8-A1X6	Negative	Positive	Positive	0.418963	0.282493	0.0926637	0.282119	0.386595	0.66248	0.532058	0.33752	0.833538	0.792463	0.827672	0.866903	0.784782	0.791868	0.777047	0.856121	0.742454	0.800671	0.790103	0.830419	0.381224	0.692342	0.675791	0.674481	0.41202	0.614156	0.618928	0.61797	0.127411	0.0902125	0.0555656	0.123233	0.0307319	0.0509564	0.0789004	0.0641755	0.0147468	0.0265215	0.037502	0.0401251	0.0119724	0.0606622	0.0831332	0.0880513	0.0240801	0.0167325
TCGA-D8-A1X7	Negative	Positive	Positive	0.295803	0.443886	0.011603	0.442212	0.39549	0.440172	0.817235	0.559828	0.723771	0.782257	0.7583	0.734313	0.765553	0.856776	0.857081	0.885884	0.678143	0.766202	0.76969	0.748012	0.565482	0.650274	0.603479	0.63177	0.49436	0.638813	0.544058	0.60899	0.0816498	0.0907744	0.0328228	0.0804799	0.0497905	0.101035	0.1314	0.11428	0.0158203	0.0162895	0.0159231	0.0204716	0.0199912	0.0396931	0.0406321	0.0518486	0.0295312	0.0201269
TCGA-D8-A1X9	Negative	Positive	Positive	0.361424	0.386127	0.0797602	0.381111	0.402952	0.538818	0.697734	0.461182	0.79874	0.832204	0.876505	0.871616	0.764592	0.844067	0.867394	0.876121	0.889826	0.869222	0.863324	0.87104	0.536439	0.715546	0.739246	0.693777	0.496351	0.700509	0.675834	0.679124	0.114633	0.103445	0.0397501	0.112546	0.032018	0.0640496	0.0887708	0.0756997	0.0186601	0.0306421	0.0422211	0.0469111	0.0165849	0.0672327	0.0833362	0.0923424	0.0292361	0.0385925
TCGA-D8-A1XA	Negative	Positive	Positive	0.0215404	0.0440564	0.000376451	0.0639072	0.0447861	0.264328	0.714522	0.735672	0.711325	0.767186	0.766475	0.75178	0.771455	0.854187	0.873552	0.875943	0.807752	0.856749	0.853622	0.833005	0.545084	0.741493	0.659114	0.721885	0.493282	0.692935	0.636338	0.613041	0.00603456	0.00809883	0.00397867	0.00623235	0.00910976	0.0154515	0.0235367	0.0219791	0.0038442	0.00343851	0.00449954	0.0054223	0.00369504	0.00902358	0.0122361	0.0139858	0.00574674	0.00343916
TCGA-D8-A1XB	Negative	Positive	Positive	0.182355	0.332196	0.0393145	0.434062	0.325216	0.316241	0.74371	0.683759	0.768013	0.819505	0.878672	0.814426	0.769342	0.83459	0.885254	0.898055	0.72041	0.8254	0.841894	0.827388	0.514849	0.752157	0.783819	0.728711	0.474483	0.656426	0.674437	0.658094	0.0463706	0.0653871	0.0656235	0.0531459	0.0351587	0.0903162	0.116966	0.101199	0.0134626	0.0362165	0.062103	0.0658681	0.0160784	0.0671608	0.0960658	0.101703	0.0160613	0.0270255
TCGA-D8-A1XC	Negative	Positive	Positive	0.498441	0.434391	0.00428176	0.252591	0.418059	0.734348	0.75659	0.265652	0.787182	0.839933	0.813153	0.845212	0.623125	0.808201	0.781457	0.801932	0.718367	0.800847	0.723744	0.783869	0.434851	0.574842	0.547897	0.547242	0.395171	0.436454	0.465822	0.482481	0.207102	0.178659	0.0403542	0.196206	0.0406911	0.0444797	0.0900727	0.0789299	0.0128645	0.00817684	0.0170136	0.0191261	0.0135933	0.0259244	0.0655926	0.0714563	0.0242491	0.0139893
TCGA-D8-A1XD	Negative	Positive	Positive	0.36435	0.45258	0.00875175	0.432585	0.430613	0.505168	0.765297	0.494832	0.74383	0.855306	0.85491	0.821536	0.724482	0.908606	0.886071	0.863228	0.656176	0.824996	0.810629	0.801986	0.366279	0.688752	0.716373	0.635987	0.400327	0.707537	0.679567	0.663366	0.120677	0.108265	0.0416045	0.11834	0.0332248	0.112573	0.157308	0.126496	0.0129721	0.0255074	0.0413515	0.0425989	0.0139868	0.0482517	0.0746701	0.0776369	0.0189106	0.0227146
TCGA-D8-A1XF	Negative	Positive	Positive	0.24474	0.242884	0.00330419	0.300633	0.294321	0.495534	0.600816	0.504466	0.650278	0.77007	0.799514	0.735835	0.617636	0.825899	0.773727	0.79617	0.762815	0.816166	0.860738	0.818	0.669954	0.835769	0.767505	0.753189	0.71171	0.795321	0.840269	0.806821	0.0528882	0.0512828	0.0229249	0.0524217	0.0174864	0.0396478	0.0662012	0.0541578	0.0176833	0.0251257	0.0398601	0.0424844	0.0239102	0.0680098	0.085914	0.0980745	0.0453607	0.059909
TCGA-D8-A1XG	Negative	Negative	Positive	0.317571	0.39298	0.00553338	0.342116	0.357714	0.532755	0.799892	0.467245	0.793475	0.83885	0.874925	0.848824	0.756689	0.87349	0.892125	0.925897	0.799498	0.860469	0.898756	0.867165	0.537776	0.799398	0.79504	0.758839	0.450002	0.652651	0.590358	0.672569	0.130563	0.118634	0.0367327	0.129932	0.0200672	0.0597396	0.0857362	0.0726904	0.0224661	0.0177846	0.0133136	0.0214116	0.00916184	0.0444217	0.0536594	0.0596187	0.00937715	0.00684258
TCGA-D8-A1XJ	Positive	Positive	Positive	0.213499	0.309134	0.0322736	0.430296	0.341481	0.358933	0.659128	0.641067	0.71029	0.812564	0.828233	0.807802	0.599224	0.849311	0.875688	0.916837	0.627977	0.780799	0.805043	0.844306	0.456582	0.748042	0.774026	0.746141	0.38309	0.514411	0.586429	0.566962	0.0495311	0.0545939	0.0409678	0.0496531	0.0174445	0.0553688	0.103175	0.0854017	0.00495997	0.00971731	0.024297	0.0257649	0.0154637	0.0469038	0.0824355	0.0898153	0.0082624	0.00599522
TCGA-D8-A1XK	Negative	Negative	Negative	0.262796	0.12133	0.470519	0.104486	0.20595	0.789745	0.428838	0.210255	0.744716	0.691148	0.675632	0.775531	0.329418	0.422491	0.525595	0.484585	0.744057	0.598723	0.663544	0.791603	0.448494	0.534634	0.569217	0.560112	0.551443	0.588784	0.581106	0.639659	0.084153	0.0784362	0.0518716	0.084113	0.00779942	0.0121361	0.0164385	0.012536	0.0126841	0.0251744	0.0199385	0.0224714	0.0107615	0.0588037	0.0525363	0.0528995	0.0633191	0.103588
TCGA-D8-A1XL	Negative	Positive	Positive	0.167825	0.151857	0.0273658	0.129744	0.163298	0.625411	0.676819	0.374589	0.775158	0.8464	0.826073	0.7874	0.290923	0.684898	0.718573	0.661813	0.623222	0.758415	0.77502	0.795986	0.302314	0.76792	0.680672	0.580712	0.22054	0.675179	0.663102	0.655203	0.0473719	0.0480425	0.058077	0.0498077	0.00404252	0.0109755	0.0217536	0.0172202	0.0044842	0.0246646	0.0371047	0.0374284	0.00871613	0.0542756	0.0792347	0.0837424	0.00933262	0.0130827
TCGA-D8-A1XM	Negative	Positive	Positive	0.0949791	0.161173	0.00472075	0.19248	0.152446	0.357616	0.769435	0.642384	0.753801	0.850618	0.899963	0.85471	0.718824	0.869992	0.87488	0.910804	0.709535	0.827111	0.846846	0.815367	0.524495	0.654542	0.698322	0.597358	0.478145	0.637131	0.581222	0.634804	0.0234556	0.0281475	0.015745	0.0240881	0.0133511	0.0302287	0.0443352	0.0369792	0.00611279	0.00930281	0.0215453	0.0222679	0.0111163	0.0280408	0.0511785	0.0501289	0.00721791	0.00572301
TCGA-D8-A1XO	Negative	Positive	Positive	0.146594	0.273098	0.00172666	0.267089	0.220168	0.385871	0.902957	0.614129	0.76942	0.86897	0.903629	0.807891	0.828334	0.91435	0.910995	0.879639	0.846989	0.916791	0.867589	0.880263	0.519694	0.85276	0.701768	0.65371	0.435452	0.612274	0.531302	0.59994	0.0312637	0.0376038	0.0234862	0.0326874	0.0263779	0.0418637	0.0506532	0.0452088	0.0124103	0.013801	0.0156341	0.0193547	0.0149439	0.0246036	0.026714	0.0338648	0.0107023	0.0061524
TCGA-D8-A1XQ	Negative	Negative	Negative	0.219167	0.309786	0.0140798	0.372999	0.315896	0.404342	0.713995	0.595658	0.72108	0.842113	0.86454	0.751226	0.579383	0.809795	0.832595	0.809858	0.790167	0.887911	0.879794	0.877143	0.554891	0.882729	0.861044	0.743909	0.643092	0.897982	0.87133	0.798922	0.0639242	0.0774282	0.0566783	0.0655688	0.0117614	0.0325441	0.052691	0.0431386	0.0187702	0.040011	0.061154	0.0688557	0.0257033	0.0747177	0.110522	0.111934	0.159749	0.207355
TCGA-D8-A1XR	Negative	Positive	Positive	0.850079	1	0.00364817	1	1	0.507768	0.728271	0.492232	0.812815	0.840424	0.892631	0.879344	0.800541	0.869345	0.88274	0.913997	0.741176	0.826882	0.805439	0.840012	0.501502	0.621938	0.660564	0.62914	0.301444	0.360085	0.39471	0.446362	0.576397	0.549979	0.238619	0.583019	0.237339	0.370305	0.524495	0.459106	0.039256	0.0424342	0.0526869	0.0618389	0.136511	0.168295	0.223436	0.284599	0.0754379	0.0470585
TCGA-D8-A1XS	Positive	Positive	Positive	0.291153	0.474177	0.0358182	0.504449	0.424159	0.399439	0.814013	0.600561	0.841473	0.877412	0.929408	0.896304	0.818838	0.925536	0.933208	0.933734	0.827537	0.881541	0.896186	0.890402	0.537595	0.712062	0.702491	0.666913	0.618895	0.734243	0.59116	0.707095	0.0928935	0.108814	0.0783003	0.0992307	0.0413414	0.091983	0.117297	0.102531	0.0150889	0.0195844	0.0213132	0.0254057	0.0158151	0.0358094	0.0418453	0.0512573	0.0220811	0.0138632
TCGA-D8-A1XT	Positive	Negative	Negative	0.337071	0.503662	0.0563878	0.569906	0.483944	0.406107	0.757844	0.593893	0.821661	0.84906	0.859396	0.870353	0.927912	0.913682	0.930464	0.930814	0.849876	0.852143	0.811798	0.86102	0.672927	0.768422	0.691837	0.702186	0.403116	0.55016	0.466186	0.556372	0.270473	0.281293	0.168001	0.270359	0.647225	0.565429	0.671398	0.672237	0.0930696	0.0745023	0.0794213	0.103354	0.121045	0.22743	0.253338	0.310149	0.0557471	0.04188
TCGA-D8-A1XU	Negative	Positive	Positive	0.163438	0.261389	0.00327849	0.281467	0.237241	0.401139	0.802081	0.598861	0.779771	0.823412	0.833167	0.859371	0.877488	0.916037	0.922846	0.931662	0.726638	0.835223	0.821809	0.844143	0.577708	0.68253	0.740482	0.695544	0.296076	0.473335	0.581352	0.552461	0.0399807	0.0381437	0.0164636	0.0412245	0.0514553	0.0671359	0.0785868	0.0738472	0.00658044	0.00870676	0.0167923	0.0182726	0.0204702	0.0293214	0.0445102	0.054435	0.0117171	0.00977097
TCGA-D8-A1XV	Negative	Positive	Positive	0.260932	0.249832	0.00241095	0.267207	0.286911	0.547113	0.633957	0.452887	0.708923	0.784186	0.771777	0.770518	0.603182	0.790537	0.826968	0.811554	0.584375	0.756422	0.775546	0.744283	0.585144	0.637717	0.706117	0.681206	0.328649	0.562826	0.61262	0.584235	0.0840107	0.078703	0.0271874	0.0813617	0.0186455	0.0342812	0.0912276	0.0685093	0.00588293	0.00546284	0.0155232	0.0155508	0.047258	0.0343233	0.0687859	0.0876414	0.0148015	0.00818142
TCGA-D8-A1XW	Negative	Positive	Negative	0.545298	0.3971	0.0276923	0.295212	0.466878	0.718259	0.619338	0.281741	0.835103	0.813989	0.79342	0.892223	0.725635	0.797483	0.773323	0.815828	0.929146	0.851023	0.81459	0.862684	0.652535	0.843993	0.765581	0.792048	0.519794	0.783339	0.748076	0.761543	0.116702	0.0815218	0.03736	0.114426	0.0274066	0.0462134	0.0697031	0.0573174	0.0298839	0.0530957	0.0911513	0.092182	0.0191853	0.0932447	0.149601	0.158037	0.0225967	0.049938
TCGA-D8-A1XY	Positive	Positive	Positive	0.234565	0.398102	0.0239231	0.422597	0.349884	0.388849	0.828442	0.611151	0.828141	0.839154	0.921962	0.888164	0.851728	0.906945	0.940303	0.965903	0.785164	0.861661	0.846762	0.865548	0.423189	0.606565	0.609428	0.586026	0.530091	0.606193	0.565755	0.634427	0.0521481	0.0557783	0.0356509	0.0547726	0.0426382	0.0937076	0.129984	0.112976	0.00626491	0.008827	0.0107691	0.0124822	0.0133258	0.0245728	0.0336655	0.0386527	0.00918285	0.00668216
TCGA-D8-A1XZ	Negative	Negative	Positive	0.253988	0.260514	0.00120193	0.165418	0.231536	0.671239	0.819082	0.328761	0.818607	0.876442	0.889414	0.878312	0.700586	0.851838	0.852662	0.844076	0.810275	0.867807	0.866337	0.818075	0.5936	0.796515	0.805785	0.680512	0.58522	0.774713	0.749721	0.704188	1	1	0.371028	1	0.186263	0.405993	0.561408	0.461425	0.250521	0.338697	0.49546	0.543612	0.147075	0.594936	0.879918	0.856062	0.260199	0.348887
TCGA-D8-A1Y0	Negative	Positive	Positive	0.0686882	0.0863754	0.000717235	0.135677	0.108472	0.364457	0.579331	0.635543	0.651866	0.806458	0.826483	0.693999	0.632309	0.822267	0.789401	0.79986	0.712573	0.803318	0.747035	0.708712	0.6642	0.872163	0.799935	0.708271	0.691847	0.853919	0.760443	0.757044	0.0158975	0.0233687	0.00953368	0.0150701	0.0156759	0.0154398	0.0305074	0.0253573	0.0164239	0.0228775	0.0281826	0.0308265	0.00818018	0.0274822	0.0344766	0.037174	0.0142393	0.0107656
TCGA-D8-A1Y1	Negative	Positive	Positive	0.323475	0.280827	0.00136111	0.260788	0.32015	0.613927	0.638652	0.386073	0.80662	0.815735	0.864916	0.844034	0.799703	0.827381	0.851465	0.886116	0.811951	0.801786	0.788151	0.818044	0.398545	0.666366	0.66547	0.607347	0.56544	0.678067	0.633053	0.688026	0.120193	0.0978393	0.049973	0.116824	0.0705084	0.0956038	0.129312	0.115134	0.016622	0.026798	0.0389958	0.0399993	0.0098667	0.0428901	0.0721832	0.0751092	0.021576	0.0184521
TCGA-D8-A1Y2	Negative	Positive	Positive	0.187058	0.346654	0.0185665	0.492763	0.357557	0.291362	0.705906	0.708638	0.748745	0.787337	0.878527	0.843466	0.831781	0.854935	0.916683	0.927437	0.80829	0.835199	0.869727	0.848857	0.718206	0.807892	0.828931	0.789141	0.696437	0.763368	0.705915	0.764639	0.0652724	0.0730808	0.0393733	0.0650688	0.0598059	0.0787029	0.0997392	0.091432	0.022736	0.0224718	0.0325647	0.037052	0.0387887	0.0593084	0.0914256	0.114433	0.0297292	0.0199991
TCGA-D8-A1Y3	Negative	Positive	Positive	0.710764	0.629609	0.027576	0.62763	0.730992	0.588722	0.627236	0.411278	0.813973	0.80481	0.86527	0.867752	0.771747	0.823818	0.821712	0.882034	0.856755	0.84713	0.816256	0.876869	0.622572	0.715226	0.741433	0.737128	0.577461	0.701163	0.720934	0.726365	0.199911	0.168382	0.0978171	0.198986	0.0592004	0.106461	0.15317	0.128282	0.0409941	0.0535979	0.0678978	0.0740623	0.035192	0.131744	0.154798	0.182463	0.0422905	0.035116
TCGA-D8-A27E	Negative	Positive	Positive	0.0657216	0.0391293	0.00113005	0.032697	0.0548162	0.738568	0.518754	0.261432	0.563684	0.80981	0.658641	0.588263	0.409984	0.70532	0.654494	0.6239	0.591465	0.66757	0.663666	0.681089	0.354163	0.529433	0.572483	0.463824	0.299442	0.411684	0.423752	0.420359	0.0290248	0.0346131	0.00568331	0.0276158	0.00738854	0.0141513	0.0187983	0.0142706	0.00209627	0.00396998	0.00636062	0.00523471	0.00461858	0.0100323	0.0119371	0.0103507	0.00788673	0.00268517
TCGA-D8-A27F	Negative	Negative	Negative	0.42341	0.48996	0.221913	0.449143	0.473406	0.537125	0.753632	0.462875	0.767111	0.844539	0.847491	0.859943	0.488896	0.834636	0.836808	0.862863	0.727883	0.829137	0.788661	0.824692	0.406514	0.688146	0.689814	0.689948	0.286949	0.614186	0.665255	0.629468	0.544898	0.571275	0.482974	0.54599	0.0542286	0.293045	0.517853	0.42413	0.0288988	0.0589408	0.0848144	0.0891068	0.0411273	0.244319	0.36831	0.414835	0.278719	0.127731
TCGA-D8-A27G	Negative	Positive	Positive	0.195223	0.317604	0.00173016	0.316635	0.273511	0.417576	0.845397	0.582424	0.762305	0.839359	0.855258	0.79207	0.843291	0.877438	0.848358	0.887796	0.838036	0.83999	0.847315	0.841045	0.744357	0.84718	0.774682	0.752514	0.576411	0.736631	0.676102	0.691682	0.0495129	0.0591092	0.0251613	0.0497503	0.0442434	0.0610231	0.0670004	0.0621454	0.0310306	0.0325994	0.0458238	0.0514306	0.0351155	0.0687769	0.0690822	0.0885151	0.0192456	0.0176859
TCGA-D8-A27H	Negative	Negative	Negative	0.171925	0.286698	0.00546174	0.296332	0.249687	0.400904	0.835912	0.599096	0.815464	0.852385	0.856428	0.816105	0.87875	0.898238	0.886807	0.912705	0.855144	0.852104	0.836879	0.837464	0.639157	0.75549	0.671296	0.685913	0.549085	0.661487	0.572075	0.650787	0.0653575	0.0752704	0.0284383	0.0651424	0.0786174	0.081476	0.0765119	0.0796212	0.019647	0.0151087	0.0162755	0.0220654	0.0195113	0.0339694	0.0408963	0.0507033	0.0204801	0.0148354
TCGA-D8-A27I	Negative	Positive	Positive	0.0486231	0.0779371	0.000681257	0.0793034	0.0683442	0.41634	0.829095	0.58366	0.648693	0.731117	0.75096	0.706282	0.785247	0.735454	0.761463	0.775593	0.713469	0.778113	0.803571	0.734462	0.734544	0.730695	0.644102	0.673562	0.445852	0.621543	0.542805	0.564667	0.00918245	0.0141382	0.00911189	0.01014	0.0242892	0.0258277	0.0253384	0.0258618	0.00610939	0.0045624	0.00455116	0.00629992	0.0121801	0.0141336	0.0107316	0.0183939	0.00538186	0.00288557
TCGA-D8-A27K	Negative	Positive	Positive	0.393396	0.585018	0.00127755	0.463913	0.463349	0.50709	0.919373	0.49291	0.829426	0.873731	0.927791	0.87367	0.827935	0.917117	0.890298	0.924429	0.913174	0.926229	0.891372	0.901549	0.64455	0.84916	0.833753	0.819951	0.553131	0.794387	0.719431	0.739418	0.0942802	0.0971625	0.0452253	0.0963307	0.0412475	0.0751004	0.0908001	0.0827084	0.0280429	0.0545244	0.0674312	0.0773679	0.0172572	0.0879524	0.101387	0.118078	0.0199867	0.0345015
TCGA-D8-A27L	Negative	Positive	Positive	0.0868246	0.15273	0.00396395	0.215275	0.159184	0.306255	0.698289	0.693745	0.70129	0.769787	0.895121	0.757124	0.71732	0.858236	0.844974	0.875222	0.753709	0.828578	0.879126	0.819316	0.553678	0.903986	0.840849	0.798194	0.431689	0.779769	0.829413	0.78633	0.0288494	0.0319258	0.0211057	0.0302201	0.0124385	0.0334406	0.0433558	0.0364511	0.00666968	0.018461	0.0251539	0.0273552	0.00575542	0.0350122	0.0434534	0.0469843	0.00946959	0.0136063
TCGA-D8-A27M	Negative	Negative	Negative	0.0452351	0.098367	0.0161324	0.264603	0.159801	0.132633	0.448004	0.867367	0.620354	0.804419	0.824275	0.681691	0.580552	0.833448	0.842142	0.828005	0.520238	0.792041	0.835329	0.82084	0.501954	0.805049	0.819578	0.728228	0.365663	0.673814	0.788149	0.729697	0.0173733	0.0259007	0.0197883	0.016654	0.0159694	0.0329324	0.0566852	0.0475113	0.00614128	0.0206895	0.0789785	0.0830987	0.0102631	0.0467474	0.0898832	0.0918183	0.0132054	0.0223721
TCGA-D8-A27N	Positive	Positive	Positive	0.236369	0.33547	0.019594	0.300229	0.289236	0.486055	0.844427	0.513945	0.792972	0.846914	0.868051	0.822342	0.822424	0.888661	0.876315	0.904226	0.557534	0.801303	0.770854	0.745112	0.769492	0.806439	0.716448	0.759276	0.278327	0.481854	0.488269	0.500142	0.24384	0.297652	0.183097	0.257367	0.2246	0.32708	0.411555	0.357601	0.0197277	0.044566	0.0579078	0.0582296	0.184479	0.214183	0.231553	0.327625	0.0451751	0.036636
TCGA-D8-A27P	Negative	Positive	Positive	0.10942	0.138242	0.027607	0.183982	0.156583	0.407746	0.642538	0.592254	0.66586	0.814431	0.797773	0.738859	0.688897	0.830981	0.837343	0.798169	0.571458	0.787909	0.790635	0.761043	0.341606	0.611164	0.64737	0.636375	0.278221	0.458367	0.567828	0.530083	0.0322247	0.0296277	0.0142535	0.0312928	0.0112788	0.0320104	0.041041	0.035042	0.00201205	0.00361696	0.00678076	0.00731491	0.00552949	0.0149521	0.0218444	0.0236778	0.00542309	0.00401945
TCGA-D8-A27R	Negative	Positive	Positive	0.63719	0.731377	0.0195731	0.572507	0.660289	0.583882	0.806627	0.416118	0.801612	0.840963	0.859282	0.878518	0.818658	0.856646	0.843733	0.882476	0.909078	0.847572	0.850828	0.867898	0.757635	0.828222	0.806996	0.798174	0.499288	0.757368	0.738621	0.722588	0.112339	0.113964	0.0587571	0.115961	0.0590388	0.0989662	0.123489	0.105615	0.0451296	0.0930653	0.100639	0.108762	0.0532755	0.19416	0.191875	0.229174	0.0237198	0.0436142
TCGA-D8-A27T	Negative	Positive	Positive	0.341009	0.529311	0.00855558	0.414974	0.40812	0.498179	0.944361	0.501821	0.827988	0.90277	0.916188	0.890284	0.779554	0.913641	0.84652	0.869101	0.589507	0.712839	0.66234	0.714076	0.492027	0.646375	0.604157	0.62262	0.370937	0.484157	0.421622	0.465459	0.083705	0.0894359	0.0564659	0.0879534	0.0580477	0.0844226	0.095663	0.0895522	0.0142256	0.0141991	0.0169363	0.0193855	0.0427255	0.0605991	0.067625	0.0924304	0.0253818	0.0186386
TCGA-D8-A27V	Negative	Positive	Positive	0.145197	0.0529644	0.000327779	0.0606689	0.115271	0.778821	0.334306	0.221179	0.789288	0.761167	0.654857	0.830956	0.801025	0.813575	0.760138	0.818354	0.834149	0.846766	0.857892	0.785173	0.779508	0.717972	0.581024	0.737976	0.540307	0.621164	0.673617	0.614047	0.026094	0.0217013	0.00763979	0.0263865	0.0247495	0.0343789	0.042744	0.0269215	0.0043248	0.00513789	0.00522113	0.00446566	0.0124298	0.0143346	0.0168078	0.0198071	0.00569194	0.00462107
TCGA-D8-A27W	Positive	Positive	Positive	0.216537	0.406082	0.00269917	0.746439	0.502659	0.230167	0.588274	0.769833	0.681411	0.693896	0.722063	0.70015	0.674574	0.789102	0.832878	0.864887	0.563581	0.749536	0.777097	0.794561	0.394614	0.657852	0.704181	0.677458	0.296964	0.542821	0.608837	0.615038	0.187132	0.242875	0.119103	0.190397	0.13073	0.274966	0.465456	0.401678	0.0225988	0.0523149	0.0841096	0.0922372	0.043441	0.160528	0.228374	0.264737	0.104261	0.0592653
TCGA-E2-A107	Negative	Negative	Positive	0.583877	0.578084	0.00238962	0.392779	0.538573	0.662744	0.781617	0.337256	0.827796	0.83864	0.743217	0.857244	0.867591	0.840318	0.820981	0.891688	0.871076	0.84241	0.744752	0.852721	0.655494	0.590947	0.518254	0.580547	0.470089	0.571547	0.458311	0.550294	0.125788	0.10693	0.0204417	0.121594	0.127763	0.106448	0.1065	0.111423	0.0241798	0.0182702	0.0182817	0.0231657	0.0267898	0.0365912	0.0307512	0.0441424	0.0262349	0.013854
TCGA-E2-A108	Negative	Positive	Positive	0.00759273	0.00746911	0.00831674	0.0889674	0.0492876	0.0482734	0.110101	0.951727	0.248644	0.210719	0.552739	0.340806	0.313133	0.437116	0.630577	0.512901	0.339868	0.38765	0.617171	0.565262	0.421489	0.363564	0.681541	0.596434	0.304577	0.367875	0.612358	0.508929	0.00492527	0.0212374	0.00704189	0.0046486	0.0222441	0.0354086	0.0431649	0.0326453	0.0163624	0.0565681	0.0453006	0.0445982	0.0185769	0.118688	0.0675855	0.0687287	0.0260018	0.0289089
TCGA-E2-A109	Negative	Negative	Positive	0.344188	0.354221	0.00268632	0.245517	0.32453	0.647153	0.794696	0.352847	0.827505	0.887634	0.915159	0.868121	0.678512	0.862927	0.838512	0.868953	0.895653	0.895342	0.866494	0.842619	0.430625	0.75716	0.72253	0.658359	0.510152	0.712002	0.709269	0.693665	0.0833945	0.0702556	0.029502	0.0832425	0.015848	0.0417464	0.0621402	0.0530914	0.0127528	0.0261025	0.0398733	0.041246	0.00989041	0.049383	0.0735866	0.07717	0.017457	0.0175937
TCGA-E2-A10A	Negative	Positive	Positive	0.454722	0.399157	0.00925506	0.257135	0.394853	0.707433	0.73607	0.292567	0.818849	0.878311	0.880292	0.873915	0.645864	0.817874	0.806409	0.816054	0.700746	0.777633	0.723868	0.778431	0.516176	0.5591	0.613796	0.59283	0.318392	0.511542	0.541814	0.507425	0.20023	0.187169	0.063952	0.195945	0.0401605	0.104442	0.135593	0.114493	0.011112	0.0143298	0.0304048	0.0301507	0.0180366	0.0378576	0.0685181	0.0703441	0.0166715	0.0104855
TCGA-E2-A10B	Negative	Positive	Positive	0.427534	0.434425	0.000565378	0.209026	0.354739	0.742905	0.891664	0.257095	0.835159	0.910357	0.888778	0.881871	0.773968	0.892517	0.845554	0.854895	0.806319	0.879346	0.848741	0.874091	0.521533	0.535552	0.506536	0.485606	0.190042	0.339933	0.395285	0.384103	0.0956578	0.0832916	0.0221231	0.0935113	0.0264523	0.0552846	0.0662844	0.0596969	0.0121844	0.0185654	0.0260625	0.0292445	0.0246469	0.0649534	0.0795305	0.0932445	0.0123159	0.00869471
TCGA-E2-A10C	Negative	Positive	Positive	0.20461	0.235363	0.00138619	0.216744	0.228619	0.537546	0.749442	0.462454	0.742176	0.858887	0.838357	0.780941	0.798144	0.861411	0.825866	0.879441	0.870025	0.856315	0.821442	0.838916	0.672941	0.769252	0.739089	0.677796	0.566406	0.708846	0.618262	0.622046	0.0364348	0.0353885	0.0120955	0.0362837	0.0464922	0.0466701	0.0515578	0.048699	0.0274145	0.0237532	0.0229597	0.0295185	0.0215135	0.0368639	0.0364057	0.0499526	0.0127267	0.00807964
TCGA-E2-A10E	Negative	Positive	Positive	0.372691	0.408023	0.00207554	0.38578	0.411878	0.54406	0.721328	0.45594	0.798472	0.837865	0.866391	0.83481	0.817946	0.871403	0.895646	0.894148	0.860939	0.842303	0.815632	0.854309	0.451172	0.529325	0.536712	0.48135	0.395106	0.476099	0.484194	0.492764	0.100129	0.0843304	0.0211925	0.0969554	0.0397442	0.0626194	0.0762123	0.067051	0.019251	0.0161639	0.0213167	0.024913	0.0228043	0.0446658	0.0583657	0.0646934	0.0126179	0.00799049
TCGA-E2-A10F	Negative	Positive	Positive	0.0114719	0.0108042	0.00126626	0.0106666	0.0120689	0.574925	0.645429	0.425075	0.44788	0.665854	0.525456	0.449773	0.400231	0.626518	0.500305	0.422059	0.687222	0.667355	0.53425	0.638435	0.431938	0.406442	0.251497	0.294846	0.2706	0.526705	0.395083	0.351569	0.0301081	0.0389741	0.00498598	0.027838	0.0233707	0.0450056	0.0399128	0.0297431	0.0216073	0.00934154	0.00487345	0.0114723	0.0136036	0.00731408	0.0050927	0.0148099	0.0126305	0.00629922
TCGA-E2-A14N	Negative	Negative	Negative	0.312239	0.228611	0.0653336	0.196844	0.281355	0.679718	0.59156	0.320282	0.770508	0.796628	0.793548	0.802235	0.477946	0.634512	0.65887	0.675225	0.792026	0.732642	0.752481	0.78311	0.533924	0.707555	0.723554	0.670899	0.515655	0.599848	0.686254	0.672842	0.0523468	0.0516826	0.0390889	0.0529499	0.0179035	0.019501	0.0527115	0.0397303	0.0183	0.0448325	0.0962831	0.0960179	0.0332227	0.0918569	0.169961	0.166844	0.0355463	0.0460953
TCGA-E2-A14O	Negative	Positive	Positive	0.10654	0.166907	0.00127241	0.137245	0.131338	0.482145	0.924743	0.517855	0.679751	0.89568	0.885544	0.708903	0.772487	0.932991	0.878592	0.835207	0.751224	0.854852	0.819893	0.834578	0.413663	0.543039	0.549013	0.397714	0.547665	0.756602	0.631419	0.571273	0.0155128	0.0213629	0.00769938	0.0158375	0.0138698	0.0168924	0.0194409	0.0177965	0.00273814	0.00237113	0.00244721	0.00317137	0.00795954	0.00522986	0.00624837	0.0103938	0.0207824	0.00961171
TCGA-E2-A14P	Positive	Negative	Negative	0.206216	0.399176	0.00469357	0.50538	0.375092	0.308979	0.774873	0.691021	0.689995	0.819785	0.875562	0.757745	0.542308	0.825588	0.803176	0.818729	0.87689	0.934841	0.923285	0.913952	0.645342	0.975503	0.938986	0.888154	0.689504	0.945925	0.92428	0.874174	0.0573058	0.0703343	0.051022	0.0614834	0.0142135	0.0446482	0.076263	0.0612069	0.0210535	0.105483	0.148695	0.165359	0.0126862	0.143066	0.179834	0.196929	0.0428854	0.229024
TCGA-E2-A14Q	Negative	Positive	Positive	0.18308	0.206032	0.05512	0.221825	0.218624	0.499446	0.686022	0.500554	0.580079	0.764306	0.750464	0.635095	0.625552	0.808192	0.764177	0.697799	0.69207	0.790649	0.748103	0.737014	0.397149	0.669006	0.666724	0.588817	0.396728	0.666575	0.714046	0.631165	0.0816576	0.0657507	0.020315	0.0790088	0.036524	0.0674369	0.109267	0.0893064	0.0124137	0.0142387	0.0259454	0.0277577	0.0210051	0.0329797	0.062454	0.0690932	0.0165614	0.0118803
TCGA-E2-A14R	Negative	Negative	Negative	0.289496	0.297637	0.0241599	0.296202	0.31819	0.547353	0.681049	0.452647	0.669693	0.864503	0.872183	0.746956	0.464816	0.760422	0.769005	0.751322	0.77336	0.843049	0.814684	0.845723	0.424223	0.7835	0.742982	0.609475	0.507773	0.795834	0.729781	0.652251	0.0803624	0.0906724	0.0652223	0.0831043	0.0134083	0.0326333	0.0505341	0.0401169	0.0168825	0.0335946	0.0466018	0.0491526	0.0342817	0.0792015	0.11176	0.104579	0.0643545	0.129532
TCGA-E2-A14T	Negative	Positive	Positive	0.201562	0.216447	0.000952342	0.23162	0.234341	0.514467	0.672389	0.485533	0.694216	0.750669	0.755327	0.754533	0.78332	0.830216	0.839729	0.845666	0.608223	0.750935	0.76673	0.743478	0.623058	0.676525	0.655658	0.678935	0.265986	0.530187	0.566033	0.459144	0.0326215	0.0355751	0.0182265	0.0334791	0.0368581	0.0519194	0.0663878	0.0528981	0.00718648	0.0101047	0.0164188	0.0163211	0.0222494	0.0273504	0.0316003	0.0399051	0.0121908	0.00718471
TCGA-E2-A14V	Positive	Positive	Positive	0.130834	0.246375	0.0109164	0.281751	0.218369	0.341733	0.821307	0.658267	0.726673	0.834389	0.887767	0.776147	0.755905	0.852603	0.873814	0.847789	0.848574	0.904502	0.883729	0.860583	0.621067	0.761756	0.738985	0.71722	0.642314	0.8008	0.798079	0.726354	0.0255188	0.0334366	0.0248857	0.0278374	0.0249606	0.0433246	0.0588361	0.0503302	0.0201559	0.0257682	0.0358394	0.0428585	0.019296	0.048634	0.0589543	0.0670927	0.031774	0.0225325
TCGA-E2-A14W	Positive	Positive	Positive	0.102105	0.105847	0.000569272	0.0721779	0.095943	0.649563	0.802514	0.350437	0.633892	0.917277	0.910154	0.626374	0.713046	0.922612	0.826389	0.737175	0.651003	0.840166	0.753068	0.694067	0.433721	0.607671	0.550268	0.39271	0.436927	0.640667	0.541568	0.484701	0.0405533	0.0696737	0.0311061	0.041414	0.0311408	0.0434933	0.0566095	0.0457747	0.0102086	0.00719712	0.00658548	0.00823717	0.0170715	0.0156231	0.0161901	0.0279073	0.0226712	0.00738128
TCGA-E2-A14X	Negative	Negative	Negative	0.372879	0.497334	0.00249109	0.423178	0.430844	0.517974	0.840524	0.482026	0.755416	0.845655	0.884464	0.800935	0.663326	0.859355	0.810741	0.840242	0.848367	0.869204	0.844375	0.850299	0.611726	0.84139	0.820732	0.744333	0.729444	0.851941	0.850058	0.810733	0.0885987	0.101217	0.0613688	0.0933925	0.0285326	0.0520033	0.0702798	0.0594665	0.028202	0.0635288	0.107827	0.117891	0.0211037	0.0905705	0.122886	0.138046	0.167342	0.271722
TCGA-E2-A14Y	Positive	Positive	Positive	0.683542	0.452953	0.0993318	0.352275	0.576276	0.730293	0.572369	0.269707	0.809963	0.809594	0.769397	0.888384	0.69445	0.765077	0.772401	0.80222	0.911238	0.815161	0.80984	0.90376	0.528471	0.697065	0.71953	0.721835	0.522726	0.663233	0.69029	0.708228	0.103386	0.0963761	0.0747942	0.105855	0.0320041	0.0891035	0.153457	0.121788	0.0320844	0.0317429	0.0622108	0.0606514	0.0151358	0.0820718	0.142869	0.146285	0.0568273	0.0545444
TCGA-E2-A14Z	Negative	Positive	Positive	0.194547	0.289695	0.000311425	0.250553	0.239797	0.48215	0.879467	0.51785	0.756118	0.868448	0.912368	0.839417	0.778694	0.904431	0.91267	0.915035	0.827651	0.904692	0.839076	0.813777	0.533639	0.749415	0.714509	0.58871	0.482227	0.645378	0.577785	0.601852	0.0504957	0.0583712	0.0316687	0.0532448	0.0194498	0.0338551	0.0428176	0.0372241	0.013525	0.0177477	0.0201436	0.0237584	0.0172856	0.0320416	0.0374533	0.0416392	0.0107368	0.00833415
TCGA-E2-A150	Negative	Negative	Negative	0.33996	0.383537	0.0241043	0.360239	0.37991	0.537432	0.735076	0.462568	0.744294	0.839492	0.822717	0.795371	0.720974	0.863644	0.846958	0.861034	0.866329	0.843255	0.778395	0.862104	0.55003	0.714808	0.694018	0.650848	0.478663	0.67259	0.626465	0.615304	0.0862364	0.0747383	0.0373432	0.0857811	0.0326606	0.0583642	0.0746114	0.0646268	0.0237632	0.0308422	0.0394266	0.0446929	0.0303367	0.0660063	0.0890697	0.0991035	0.025308	0.0224984
TCGA-E2-A152	Positive	Negative	Positive	0.294475	0.482222	0.0178346	0.555144	0.451658	0.376633	0.777437	0.623367	0.715577	0.844694	0.901306	0.746055	0.778369	0.905489	0.892992	0.831885	0.694265	0.844446	0.865015	0.831558	0.497549	0.728226	0.694888	0.636964	0.42563	0.699631	0.609595	0.609501	0.0515304	0.0722768	0.043598	0.05293	0.059136	0.0837937	0.106784	0.0867252	0.00900253	0.0127732	0.0169959	0.019019	0.020327	0.031069	0.0411507	0.049768	0.0168557	0.00985528
TCGA-E2-A153	Negative	Positive	Positive	0.00439124	0.00136374	0.000698701	0.0122531	0.00873933	0.282567	0.112074	0.717433	0.324925	0.266115	0.388616	0.334357	0.333629	0.349061	0.471707	0.384399	0.200267	0.290034	0.48592	0.343271	0.175213	0.00476377	0.487481	0.188589	0.314428	0.130124	0.318117	0.326762	0.00321181	0.0262024	0.00367671	0.00313843	0.0146675	0.0237354	0.0108524	0.00917656	0.0019824	0.00113573	0.000860177	0.000992061	0.00478015	0.022375	0.00379785	0.0039004	0.0089793	0.00880461
TCGA-E2-A154	Negative	Positive	Positive	0.0689674	0.0974468	0.00748339	0.07395	0.07751	0.534215	0.914249	0.465785	0.499714	0.938399	0.928969	0.506653	0.53243	0.951764	0.789599	0.611321	0.653787	0.957867	0.809415	0.65869	0.232308	0.65827	0.584278	0.320575	0.361678	0.716065	0.519435	0.461177	0.0219107	0.0350807	0.0257342	0.0226372	0.0232099	0.0342201	0.102124	0.0696027	0.0144739	0.00938781	0.0207535	0.0216261	0.0198708	0.0284977	0.0661938	0.0460888	0.0210248	0.00668697
TCGA-E2-A155	Negative	Negative	Positive	0.382027	0.490766	0.0016519	0.480056	0.464859	0.489073	0.768749	0.510927	0.785771	0.810824	0.859019	0.83985	0.781184	0.85076	0.854333	0.868603	0.90662	0.882632	0.886002	0.883202	0.792151	0.846624	0.86324	0.842696	0.864619	0.896852	0.871279	0.855337	0.156822	0.146339	0.0762927	0.162001	0.0578009	0.0917363	0.143379	0.12226	0.0879443	0.135655	0.163256	0.188183	0.0611662	0.222911	0.243028	0.294662	0.192605	0.254446
TCGA-E2-A156	Negative	Positive	Positive	0.340422	0.257238	0.00948051	0.236336	0.317704	0.654389	0.589508	0.345611	0.738894	0.78961	0.782291	0.799533	0.544991	0.771702	0.799303	0.747176	0.665395	0.736645	0.751696	0.792902	0.42513	0.562811	0.53929	0.498029	0.395025	0.548343	0.61954	0.537721	0.0877908	0.0700167	0.0318163	0.0854058	0.0185664	0.0434462	0.0792256	0.0611324	0.00649279	0.00691852	0.00818059	0.00924592	0.0151793	0.0184981	0.0308979	0.0326495	0.027945	0.0133057
TCGA-E2-A158	Negative	Negative	Negative	0.0401084	0.0642442	0.00142777	0.0605348	0.0539148	0.437907	0.865921	0.562093	0.567176	0.894027	0.942354	0.593291	0.663711	0.885667	0.931236	0.800191	0.689601	0.903573	0.884801	0.795582	0.339946	0.77239	0.706497	0.498963	0.400085	0.777597	0.72799	0.582563	0.00794074	0.0107445	0.0285851	0.0108824	0.014445	0.0117726	0.0189406	0.0175569	0.00912565	0.00333995	0.0100908	0.012505	0.00694809	0.00613879	0.0112639	0.0123967	0.018168	0.00269948
TCGA-E2-A159	Negative	Negative	Negative	0.484842	0.43315	0.0257414	0.375102	0.471901	0.625205	0.668375	0.374795	0.787608	0.85247	0.863921	0.848492	0.618826	0.778232	0.805577	0.801628	0.910461	0.84318	0.854038	0.853419	0.604079	0.827297	0.795635	0.781263	0.628243	0.786648	0.759892	0.775072	0.0975224	0.0856426	0.0640421	0.0966244	0.016278	0.0369096	0.0672497	0.0523728	0.0371628	0.0674185	0.107971	0.108496	0.0307208	0.127824	0.205914	0.217973	0.0722331	0.1611
TCGA-E2-A15A	Negative	Positive	Positive	0.0417067	0.0141875	0.133039	0.106062	0.0778027	0.300323	0.132608	0.699677	0.504251	0.443978	0.448293	0.53433	0.508161	0.526356	0.632245	0.61637	0.415481	0.435399	0.553005	0.54205	0.214752	0.35027	0.396799	0.377065	0.296523	0.203214	0.361762	0.382291	0.0175261	0.0330386	0.0199792	0.0174024	0.0360773	0.0695019	0.0684961	0.0552148	0.00792035	0.0117874	0.00879596	0.00959177	0.01099	0.0255849	0.0235885	0.0243557	0.0245627	0.0204423
TCGA-E2-A15C	Negative	Positive	Positive	0.248672	0.46406	0.00541774	0.476082	0.38508	0.372528	0.877465	0.627472	0.782926	0.88136	0.891605	0.815588	0.864494	0.921196	0.917879	0.939804	0.853791	0.913625	0.891828	0.848722	0.638776	0.803703	0.78178	0.6585	0.675089	0.824398	0.7424	0.744665	0.0568516	0.0664346	0.0279875	0.0579585	0.0546461	0.0726676	0.081583	0.076965	0.0254599	0.0306309	0.0296237	0.0377997	0.0228867	0.0473748	0.0430947	0.0554721	0.0322164	0.0249096
TCGA-E2-A15D	Negative	Positive	Positive	0.252225	0.42366	0.00278297	0.426242	0.362022	0.406261	0.852083	0.593739	0.804588	0.83166	0.930758	0.854225	0.704023	0.872932	0.91041	0.938427	0.864491	0.895829	0.900439	0.901125	0.551555	0.830182	0.811963	0.770431	0.480497	0.750839	0.754258	0.732101	0.0734034	0.083988	0.0557641	0.0786452	0.0220137	0.0736596	0.108657	0.0931728	0.0120618	0.0317992	0.0405369	0.0464259	0.0129436	0.0563431	0.0732223	0.0823014	0.0162725	0.0140645
TCGA-E2-A15F	Negative	Positive	Positive	0.0723563	0.070407	0.00714377	0.0793369	0.0822026	0.527879	0.622908	0.472121	0.561578	0.792997	0.799863	0.638011	0.669058	0.812166	0.757987	0.711972	0.6554	0.848018	0.765324	0.723412	0.492424	0.703725	0.677756	0.546107	0.565715	0.699534	0.660204	0.617962	0.0356872	0.0532667	0.0366242	0.0360393	0.0499507	0.0892624	0.109062	0.0899872	0.0158781	0.0247463	0.027529	0.0292163	0.025095	0.0617871	0.064176	0.0656622	0.0263931	0.0221726
TCGA-E2-A15G	Negative	Positive	Positive	0.208593	0.248347	0.000185578	0.146769	0.195658	0.650813	0.923917	0.349187	0.780364	0.909158	0.917865	0.838127	0.667531	0.885774	0.809968	0.817494	0.867134	0.919108	0.875447	0.839765	0.468047	0.784668	0.701599	0.65936	0.541778	0.737827	0.655829	0.642019	0.0484723	0.0559577	0.0231757	0.0508686	0.016152	0.0256468	0.031375	0.0283033	0.00939972	0.0104146	0.0103979	0.0128957	0.004755	0.0142299	0.0137745	0.0163869	0.0135008	0.0128466
TCGA-E2-A15H	Positive	Positive	Positive	0.0918261	0.167635	0.00274154	0.164839	0.13667	0.389964	0.892579	0.610036	0.707527	0.88628	0.873269	0.756408	0.725563	0.939598	0.828521	0.790386	0.722306	0.898186	0.818386	0.727392	0.50303	0.747677	0.595715	0.548592	0.493939	0.704218	0.626507	0.606089	0.0238317	0.0301368	0.0126405	0.0240158	0.0280004	0.0327466	0.04151	0.036007	0.0239067	0.0213575	0.0193601	0.0280519	0.0169018	0.0352454	0.0355379	0.0443589	0.021069	0.0122241
TCGA-E2-A15J	Negative	Positive	Positive	0.30435	0.322276	0.0066428	0.235554	0.296272	0.625102	0.791959	0.374898	0.714479	0.911419	0.871788	0.766064	0.598237	0.828003	0.789624	0.774852	0.521952	0.820272	0.739421	0.722746	0.32003	0.521318	0.561437	0.458356	0.375779	0.521332	0.580196	0.53923	0.0585838	0.0736631	0.0327654	0.0595812	0.0253476	0.0486603	0.0933576	0.0720546	0.005828	0.00926477	0.0233768	0.02278	0.0133894	0.0225466	0.0428526	0.0441677	0.0226419	0.0123989
TCGA-E2-A15K	Negative	Positive	Positive	0.0664896	0.0609238	0.000382214	0.0614286	0.0697513	0.576181	0.635057	0.423819	0.563868	0.693859	0.78806	0.523193	0.414539	0.714615	0.6578	0.583658	0.656911	0.775361	0.742573	0.714519	0.518842	0.721929	0.735826	0.560842	0.567291	0.644419	0.70076	0.605666	0.090529	0.105972	0.033874	0.0844407	0.0236373	0.0427663	0.039813	0.0300528	0.0280401	0.0525214	0.0623979	0.0611625	0.0169193	0.0748799	0.066313	0.0574681	0.0422519	0.0556186
TCGA-E2-A15L	Negative	Positive	Positive	0.422973	0.304573	0.00323511	0.243505	0.369464	0.702933	0.600233	0.297067	0.763853	0.778815	0.813511	0.817858	0.648119	0.778366	0.779846	0.785655	0.705335	0.765841	0.749843	0.749126	0.527548	0.608823	0.601208	0.597936	0.499366	0.5714	0.552871	0.577321	0.107131	0.085208	0.0266743	0.103047	0.0432496	0.0659235	0.0893113	0.0739648	0.0111733	0.0158381	0.0250188	0.022681	0.0243179	0.0389918	0.0512574	0.0601105	0.0497578	0.0333617
TCGA-E2-A15M	Negative	Positive	Positive	0.0122757	0.00672255	0.00528496	0.0165976	0.0155282	0.469661	0.312836	0.530339	0.29169	0.486749	0.510598	0.308417	0.464907	0.460765	0.489111	0.520181	0.466027	0.526476	0.518381	0.466785	0.262101	0.456964	0.43422	0.26487	0.336311	0.343557	0.487981	0.366073	0.00626414	0.0425339	0.00911627	0.00664334	0.0178534	0.0519049	0.0127717	0.00987827	0.0113187	0.0145757	0.00379235	0.0062298	0.0153296	0.0330737	0.0113225	0.0176828	0.0104263	0.0116591
TCGA-E2-A15O	Negative	Positive	Positive	0.139159	0.112483	0.00216931	0.0933292	0.128218	0.663527	0.638362	0.336473	0.612978	0.773154	0.757029	0.7408	0.521791	0.66835	0.670561	0.622975	0.734278	0.73901	0.715531	0.760566	0.444175	0.615974	0.536479	0.505206	0.417701	0.563636	0.536239	0.547564	0.069158	0.0812991	0.0255345	0.0670301	0.0423817	0.0562311	0.0827477	0.0663605	0.0270265	0.0193727	0.0186175	0.0244502	0.0227264	0.0332857	0.0318812	0.0404851	0.0444823	0.0227837
TCGA-E2-A15P	Negative	Positive	Positive	0.144163	0.19184	0.00224827	0.162399	0.165963	0.520136	0.8413	0.479864	0.747078	0.859184	0.876701	0.761541	0.750693	0.890482	0.833416	0.81752	0.795793	0.869779	0.773411	0.799057	0.538269	0.683113	0.646909	0.585724	0.495978	0.636993	0.602667	0.634093	0.019536	0.0253086	0.0150719	0.0206567	0.0167165	0.0182399	0.0331954	0.0290088	0.00998395	0.00977975	0.0156531	0.0186021	0.0130873	0.0241459	0.0376906	0.0415641	0.0148815	0.0074904
TCGA-E2-A15R	Negative	Positive	Positive	0.121751	0.155365	0.00176988	0.111643	0.1273	0.578232	0.888077	0.421768	0.67043	0.872918	0.887417	0.687144	0.655116	0.855521	0.800817	0.697534	0.733476	0.869735	0.740359	0.735643	0.438163	0.672512	0.54469	0.494986	0.571061	0.791877	0.538449	0.583395	0.0610953	0.0815906	0.0286431	0.0622354	0.0339257	0.0450448	0.0514672	0.0438898	0.024935	0.013838	0.00886025	0.015768	0.0140405	0.0171536	0.0145191	0.021638	0.0188222	0.011946
TCGA-E2-A15S	Negative	Negative	Positive	0.0325805	0.0260619	0.000733511	0.0253177	0.0317671	0.624051	0.595234	0.375949	0.512353	0.66112	0.597822	0.484164	0.404969	0.742163	0.528422	0.475263	0.540746	0.763452	0.57098	0.567794	0.288425	0.599187	0.49083	0.317798	0.26311	0.73028	0.602286	0.337117	0.0279815	0.0664573	0.0153709	0.0275306	0.014925	0.0256732	0.0216823	0.0148887	0.0147248	0.0375187	0.0335603	0.0315933	0.00970203	0.0385179	0.0384603	0.0288757	0.0136386	0.0158343
TCGA-E2-A15T	Negative	Positive	Positive	0.290612	0.267879	0.0154019	0.372459	0.357291	0.483498	0.5459	0.516502	0.740358	0.703695	0.622686	0.761612	0.50437	0.705582	0.78609	0.771229	0.523698	0.595982	0.649177	0.662137	0.306762	0.31378	0.470012	0.416621	0.360966	0.414112	0.487125	0.510123	0.198181	0.192638	0.0214577	0.186506	0.0551431	0.0739293	0.140128	0.116643	0.0143543	0.010683	0.0324687	0.0306886	0.0194338	0.029283	0.0658989	0.0685871	0.0394441	0.0228595
TCGA-E2-A1AZ	Negative	Negative	Negative	0.449508	0.531491	0.0595952	0.490909	0.509686	0.528872	0.759336	0.471128	0.758922	0.833105	0.849339	0.773037	0.69614	0.87684	0.832815	0.823844	0.840888	0.87275	0.79811	0.838199	0.58614	0.719256	0.706454	0.671517	0.538698	0.735988	0.705737	0.682962	0.0811178	0.0812277	0.0502483	0.082602	0.0242621	0.0605642	0.0900996	0.0737578	0.0321378	0.0358544	0.0425544	0.0497644	0.0315697	0.0758131	0.0889348	0.107497	0.037912	0.0411297
TCGA-E2-A1B0	Positive	Negative	Negative	0.250897	0.418128	0.0210179	0.580903	0.439231	0.323161	0.693172	0.676839	0.686399	0.772035	0.821954	0.774443	0.798712	0.883954	0.896362	0.899909	0.705639	0.811679	0.818149	0.832872	0.609159	0.724539	0.759582	0.738105	0.487875	0.70133	0.732139	0.704881	0.0652322	0.0783563	0.0732352	0.0703096	0.0520439	0.117627	0.173564	0.143592	0.0129963	0.0414659	0.0922145	0.0920456	0.0318616	0.110548	0.191774	0.202895	0.034414	0.0736222
TCGA-E2-A1B1	Positive	Positive	Positive	0.0531218	0.0968885	0.000264388	0.117857	0.0904078	0.334323	0.779506	0.665677	0.632508	0.752688	0.788346	0.711927	0.818349	0.854279	0.882425	0.880194	0.691005	0.789779	0.773763	0.75421	0.46163	0.712214	0.616456	0.52383	0.460894	0.616449	0.49844	0.541397	0.0110638	0.0147144	0.0105889	0.0118485	0.0228549	0.0301116	0.0325646	0.0294802	0.00570686	0.00454911	0.00654851	0.00746856	0.0141698	0.0127901	0.0148062	0.0233809	0.00756916	0.00360577
TCGA-E2-A1B4	Negative	Positive	Positive	0.0128526	0.0190391	0.0083591	0.0315086	0.0233832	0.310519	0.589928	0.689481	0.307183	0.611542	0.510378	0.355032	0.419382	0.688892	0.522903	0.539895	0.482823	0.754301	0.531767	0.464565	0.363536	0.549912	0.366507	0.343525	0.452312	0.716703	0.378776	0.43414	0.00999978	0.0220109	0.0167996	0.0103433	0.0323945	0.037243	0.0401908	0.0320913	0.0095751	0.0115017	0.0148018	0.0136959	0.0149997	0.0270557	0.0275311	0.0272276	0.017625	0.0109494
TCGA-E2-A1B5	Negative	Positive	Positive	0.180546	0.330105	0.000859203	0.446303	0.330333	0.306863	0.727585	0.693137	0.7423	0.780565	0.803497	0.759998	0.831005	0.834554	0.863891	0.851714	0.831612	0.839889	0.838761	0.820044	0.70206	0.751422	0.728012	0.730411	0.704614	0.825918	0.722352	0.76537	0.0411289	0.050606	0.0236095	0.0423731	0.10909	0.113122	0.149212	0.139778	0.0317389	0.0411656	0.0694834	0.0754364	0.0339956	0.074487	0.0916132	0.107704	0.036912	0.0281764
TCGA-E2-A1B6	Negative	Negative	Negative	0.117393	0.164254	0.022678	0.356887	0.248416	0.257928	0.481358	0.742072	0.625348	0.744922	0.764917	0.701141	0.594533	0.769301	0.788414	0.818801	0.755356	0.797723	0.843678	0.847338	0.647386	0.841463	0.890867	0.846015	0.631126	0.734529	0.893555	0.846534	0.0670793	0.088869	0.0505517	0.0683622	0.0180509	0.0492281	0.0902375	0.0736452	0.03002	0.0764421	0.255933	0.269445	0.0286887	0.124465	0.267632	0.292051	0.0464359	0.0912411
TCGA-E2-A1BC	Negative	Positive	Positive	0.0593395	0.107331	0.137288	0.31133	0.191587	0.150208	0.40778	0.849792	0.593765	0.719162	0.676665	0.682626	0.710061	0.817436	0.868729	0.859687	0.525913	0.727853	0.741556	0.715269	0.416676	0.477036	0.592103	0.504394	0.324574	0.366949	0.433107	0.449994	0.0100933	0.01418	0.0235869	0.0138494	0.0247822	0.0311877	0.0990904	0.0848614	0.00788146	0.00454391	0.00687092	0.00881727	0.0156967	0.0162601	0.0297968	0.0346997	0.0139514	0.00530504
TCGA-E2-A1BD	Negative	Positive	Positive	0.306378	0.464524	0.0251213	0.363732	0.362085	0.505194	0.934104	0.494806	0.770411	0.904805	0.910251	0.828558	0.722929	0.934701	0.910925	0.90786	0.782507	0.868958	0.865794	0.880304	0.489875	0.694575	0.669897	0.61978	0.543062	0.732285	0.680233	0.670867	0.0609405	0.0749402	0.0319499	0.0632696	0.0285099	0.0562123	0.0675146	0.0589741	0.0119597	0.0141642	0.0157454	0.0192386	0.017756	0.0290906	0.0292405	0.0360941	0.0231757	0.0165608
TCGA-E2-A1IE	Negative	Positive	Positive	0.121541	0.109003	0.00243455	0.108309	0.125496	0.586218	0.632015	0.413782	0.619069	0.714654	0.648081	0.658176	0.759722	0.772703	0.763895	0.764535	0.573923	0.713072	0.653965	0.744628	0.441131	0.453598	0.381413	0.452887	0.256223	0.456694	0.429438	0.432794	0.034834	0.0339932	0.00720857	0.034467	0.0287581	0.0402376	0.0455959	0.0390732	0.00465285	0.00379589	0.00423518	0.00478968	0.0119697	0.00746827	0.0103601	0.0151137	0.0103614	0.00605948
TCGA-E2-A1IF	Negative	Positive	Positive	0.361877	0.495018	0.00517445	0.347767	0.386404	0.565027	0.932798	0.434973	0.80309	0.905054	0.913386	0.857382	0.790033	0.923546	0.870774	0.875328	0.672414	0.876112	0.747114	0.784091	0.338637	0.441254	0.490726	0.417352	0.290704	0.409858	0.389606	0.420761	0.075369	0.085825	0.0346723	0.0762521	0.0480945	0.0777046	0.0979656	0.0871802	0.00630027	0.00487326	0.00664981	0.00829531	0.0139458	0.0152858	0.0244818	0.028659	0.00944077	0.00448306
TCGA-E2-A1IH	Negative	Positive	Positive	0.034048	0.0765216	0.00157909	0.086338	0.0633909	0.301142	0.877522	0.698858	0.615417	0.878437	0.855029	0.645548	0.767546	0.916177	0.82264	0.799682	0.685656	0.895415	0.758869	0.7243	0.453168	0.653726	0.604095	0.491956	0.413469	0.609447	0.519012	0.534226	0.00670068	0.00989722	0.00662125	0.00721035	0.0134577	0.0193061	0.0232369	0.0213883	0.0089441	0.0054445	0.00658787	0.00974074	0.0116358	0.00926904	0.0162494	0.0215752	0.0102918	0.00492462
TCGA-E2-A1II	Negative	Positive	Negative	0.178884	0.152887	0.0594017	0.15449	0.182225	0.594928	0.610681	0.405072	0.725295	0.857136	0.832063	0.833502	0.512268	0.686468	0.703168	0.690463	0.910516	0.865443	0.86601	0.921078	0.755405	0.899123	0.850574	0.796777	0.778179	0.833881	0.801178	0.808697	0.0441744	0.0396443	0.0322132	0.0438004	0.00796676	0.0113298	0.0282505	0.022085	0.0535057	0.051312	0.0761017	0.0899061	0.0238663	0.086819	0.124012	0.141547	0.0158589	0.0123663
TCGA-E2-A1IJ	Negative	Positive	Positive	0.117475	0.196178	7.40598e-05	0.193705	0.166183	0.413097	0.859184	0.586903	0.752717	0.86323	0.867529	0.780329	0.856202	0.920585	0.89373	0.875466	0.774964	0.869131	0.803509	0.836578	0.545038	0.645353	0.527723	0.557973	0.436559	0.494662	0.487645	0.519904	0.0524441	0.0341854	0.00915115	0.0503658	0.0461654	0.0436482	0.0495681	0.0505155	0.0190659	0.00634749	0.0158902	0.0215061	0.0214703	0.0160803	0.0329798	0.0417762	0.0188865	0.00527904
TCGA-E2-A1IK	Negative	Positive	Positive	0.0673486	0.0970089	0.00308263	0.130041	0.104848	0.370492	0.67311	0.629508	0.606243	0.683844	0.587283	0.629289	0.507733	0.794884	0.76877	0.756894	0.588928	0.711486	0.684777	0.674768	0.331069	0.544312	0.550072	0.49764	0.425651	0.631895	0.585707	0.58606	0.0329393	0.0344051	0.0117479	0.0328229	0.015676	0.0375099	0.0609583	0.0499594	0.0101449	0.00928723	0.0123513	0.0151059	0.00560757	0.0192704	0.0245265	0.0244236	0.0144657	0.00871743
TCGA-E2-A1IL	Negative	Positive	Positive	0.0744888	0.132327	0.000572464	0.16823	0.128268	0.329666	0.750686	0.670334	0.714572	0.786054	0.773385	0.77424	0.819213	0.878075	0.872288	0.866387	0.694043	0.807615	0.733609	0.758345	0.58139	0.561534	0.469094	0.543222	0.372032	0.421916	0.435612	0.435697	0.0126082	0.0137779	0.00415621	0.0125741	0.0288201	0.0257611	0.0346235	0.0331164	0.00593584	0.00228097	0.00299311	0.00439165	0.0112812	0.00632071	0.0066805	0.013766	0.00865306	0.00191792
TCGA-E2-A1IN	Negative	Positive	Positive	0.0693599	0.119089	0.00140223	0.101079	0.091418	0.447501	0.947548	0.552499	0.785594	0.934034	0.90665	0.84438	0.895231	0.966815	0.923135	0.926082	0.870586	0.932526	0.862182	0.851409	0.466466	0.699341	0.73599	0.596357	0.58169	0.703426	0.642926	0.666199	0.0137704	0.0162233	0.00694487	0.0139867	0.0225683	0.0268107	0.0290011	0.0281688	0.00371324	0.00378485	0.00334573	0.00454569	0.00416432	0.00607833	0.00523277	0.00745598	0.00362907	0.00222882
TCGA-E2-A1IO	Negative	Positive	Positive	0.0884593	0.141677	0.00138081	0.188056	0.146413	0.345147	0.704207	0.654853	0.705374	0.744621	0.814406	0.740369	0.746139	0.832208	0.848825	0.835048	0.828528	0.818792	0.839766	0.819595	0.636922	0.778733	0.841202	0.749966	0.585014	0.778272	0.890556	0.797469	0.0301166	0.0371769	0.0153156	0.0316553	0.0264359	0.0579958	0.0704535	0.0611174	0.00959587	0.0217458	0.0336942	0.0360556	0.00829668	0.0342524	0.0443931	0.0490338	0.0150091	0.0194776
TCGA-E2-A1IU	Negative	Positive	Positive	0.120088	0.185394	0.00115163	0.283926	0.213199	0.317992	0.633003	0.682008	0.695718	0.732647	0.746686	0.770741	0.838722	0.829053	0.875943	0.913018	0.726609	0.810007	0.81383	0.826468	0.665576	0.589394	0.561414	0.662227	0.542811	0.579161	0.635254	0.658374	0.0325658	0.0378914	0.00971099	0.033606	0.0494071	0.0703688	0.0869404	0.078794	0.00720078	0.00993517	0.0183987	0.01872	0.0188092	0.0185538	0.0213036	0.0315843	0.0193754	0.0147054
TCGA-E2-A1L6	Negative	Positive	Positive	0.0307416	0.0416795	0.0161812	0.0558675	0.0460986	0.387089	0.656778	0.612911	0.517929	0.771946	0.667545	0.581477	0.587506	0.808733	0.658519	0.604394	0.615081	0.731853	0.664943	0.639763	0.23846	0.459225	0.434217	0.406397	0.309085	0.528444	0.424309	0.387104	0.0339836	0.0404271	0.00683039	0.0321734	0.0356593	0.0416767	0.0622866	0.0509427	0.00747536	0.00742318	0.010075	0.011094	0.00625267	0.00848049	0.0159482	0.0170724	0.0130301	0.00286788
TCGA-E2-A1L7	Negative	Negative	Negative	0.0354476	0.059082	0.002251	0.0684371	0.0551811	0.370803	0.778109	0.629197	0.663287	0.815985	0.765846	0.748579	0.625009	0.860744	0.811223	0.782442	0.770416	0.920712	0.835879	0.807925	0.64339	0.938359	0.893682	0.754444	0.62678	0.927613	0.846406	0.737811	0.0154361	0.022606	0.0116126	0.0166191	0.00690864	0.00937222	0.0109195	0.0103977	0.00654566	0.0125353	0.0154119	0.0152236	0.0063892	0.0201403	0.0210637	0.0250125	0.00569621	0.00689546
TCGA-E2-A1L8	Negative	Positive	Positive	0.0262496	0.050174	0.000359942	0.0830413	0.0571805	0.249637	0.637734	0.750363	0.688302	0.809732	0.738653	0.845115	0.796062	0.813739	0.764718	0.813966	0.629902	0.790693	0.738028	0.783237	0.540041	0.675571	0.742575	0.689168	0.559379	0.65747	0.629028	0.6535	0.0105085	0.01147	0.00355983	0.0101706	0.0181177	0.0248655	0.0399852	0.0369555	0.00476677	0.00730768	0.0113025	0.0115051	0.00524543	0.019405	0.0248468	0.0232588	0.0101486	0.0093059
TCGA-E2-A1L9	Negative	Positive	Positive	0.139181	0.204666	0.00134694	0.252413	0.208445	0.387126	0.714735	0.612874	0.722651	0.813509	0.872006	0.773976	0.761818	0.88917	0.905959	0.889607	0.748177	0.857909	0.831882	0.806577	0.521903	0.61459	0.584025	0.56186	0.394419	0.573634	0.552005	0.614961	0.0572268	0.0612042	0.0261381	0.0585583	0.0306123	0.0775094	0.0895177	0.0766463	0.00961375	0.0122595	0.0113862	0.0141661	0.0219215	0.0309994	0.0296985	0.0402636	0.0113241	0.00677561
TCGA-E2-A1LA	Negative	Positive	Positive	0.108119	0.152273	0.0014467	0.187011	0.157352	0.400016	0.704301	0.599984	0.645696	0.844849	0.889906	0.725504	0.655754	0.892155	0.80128	0.780509	0.856778	0.861266	0.806368	0.838754	0.618561	0.881367	0.806047	0.748525	0.631825	0.863652	0.820952	0.748921	0.042892	0.0449635	0.0173793	0.0421748	0.0489453	0.0400543	0.0587337	0.0547456	0.015119	0.0251452	0.0484402	0.0516906	0.0107078	0.0392815	0.0549235	0.0598927	0.037684	0.0427471
TCGA-E2-A1LB	Positive	Negative	Negative	0.203128	0.221544	0.00250682	0.204626	0.221644	0.551763	0.727625	0.448237	0.786975	0.850776	0.859696	0.84274	0.908396	0.899068	0.900715	0.887959	0.822279	0.823466	0.799944	0.843409	0.589374	0.762	0.735022	0.631174	0.622794	0.736778	0.724556	0.67974	0.0325804	0.0318337	0.00929339	0.0316446	0.0344957	0.0365381	0.0500398	0.045241	0.0155386	0.0150238	0.0235268	0.025831	0.0160083	0.0458879	0.0651932	0.0674919	0.0235682	0.0157814
TCGA-E2-A1LH	Negative	Negative	Negative	0.161102	0.246863	0.00354171	0.266658	0.228412	0.412002	0.78677	0.587998	0.755722	0.86095	0.88221	0.763635	0.728851	0.853244	0.845503	0.821515	0.798953	0.902183	0.865695	0.829245	0.537359	0.887459	0.861388	0.77071	0.606618	0.822889	0.804979	0.767594	0.0336539	0.0371619	0.0322703	0.0371381	0.01957	0.0310145	0.0462538	0.0386562	0.0117916	0.0309419	0.0591351	0.0631104	0.00949701	0.051433	0.0734961	0.0782663	0.0296009	0.0547019
TCGA-E2-A1LI	Negative	Negative	Negative	0.129782	0.148165	0.0293398	0.221605	0.187429	0.403503	0.575397	0.596497	0.624183	0.828713	0.729188	0.629924	0.572998	0.755975	0.745863	0.725168	0.767313	0.821236	0.801449	0.768466	0.505601	0.850646	0.818634	0.695104	0.722847	0.813825	0.820721	0.764602	0.0309524	0.0344407	0.0234688	0.0321353	0.0117086	0.0243518	0.056918	0.0462323	0.0168554	0.0476484	0.0747233	0.0808395	0.0128178	0.0582818	0.0809	0.0784836	0.052594	0.0882161
TCGA-E2-A1LK	Negative	Negative	Negative	0.538302	0.380414	0.040972	0.345305	0.488055	0.675213	0.567576	0.324787	0.792862	0.787284	0.772171	0.83728	0.788203	0.776586	0.789893	0.841914	0.778367	0.77801	0.764654	0.780147	0.54351	0.685258	0.700361	0.652366	0.599842	0.677317	0.67907	0.637589	0.125809	0.121787	0.0672385	0.126313	0.10892	0.158539	0.215072	0.179375	0.043298	0.0702891	0.114288	0.107293	0.0439386	0.170207	0.197491	0.210813	0.328671	0.29031
TCGA-E2-A1LL	Negative	Negative	Negative	0.262162	0.100028	0.0302842	0.126975	0.21692	0.745105	0.335679	0.254895	0.766838	0.704402	0.587653	0.769618	0.724728	0.695123	0.73651	0.786161	0.832308	0.632786	0.658542	0.803339	0.587397	0.537486	0.510076	0.567158	0.599424	0.604862	0.577341	0.620837	0.0429151	0.0271516	0.00743603	0.0411865	0.0389406	0.0370715	0.0505759	0.0440804	0.0106835	0.00873705	0.00869682	0.00993277	0.0136445	0.0286985	0.0246573	0.0287828	0.0437776	0.0390843
TCGA-E2-A1LS	Negative	Negative	Negative	0.101746	0.0836671	0.000571608	0.0492073	0.084151	0.745355	0.723111	0.254645	0.859217	0.766361	0.863492	0.952791	0.756902	0.804155	0.798045	0.813043	0.838004	0.831609	0.744362	0.805597	0.512235	0.648351	0.635036	0.585045	0.545826	0.731786	0.50103	0.613976	0.0280689	0.0243944	0.0060132	0.0279417	0.00743248	0.0136928	0.013607	0.0127547	0.00635858	0.00556502	0.00469852	0.0065072	0.00413208	0.00767623	0.00641211	0.0079028	0.00554673	0.00377097
TCGA-E9-A1R2	Negative	Negative	Positive	0.102785	0.186113	0.00134414	0.205645	0.163636	0.360971	0.827781	0.639029	0.782931	0.860546	0.884534	0.849991	0.691579	0.863166	0.896942	0.890035	0.781934	0.861371	0.83882	0.870055	0.699886	0.788368	0.844511	0.773832	0.472754	0.703101	0.7257	0.764938	0.0272831	0.031494	0.0192179	0.0294044	0.0192682	0.0341714	0.048815	0.0422302	0.0111406	0.0236169	0.0350567	0.0397508	0.0159165	0.0585762	0.0762912	0.0889346	0.0115732	0.0135859
TCGA-E9-A227	Negative	Positive	Positive	0.123762	0.158808	0.000716379	0.12235	0.133872	0.557104	0.863237	0.442896	0.857574	0.906355	0.894487	0.888989	0.797813	0.874382	0.877529	0.888231	0.833949	0.90093	0.857753	0.89525	0.628723	0.861229	0.810201	0.790271	0.416364	0.67086	0.601361	0.647409	0.026955	0.0293497	0.0164495	0.0278924	0.0100503	0.0172568	0.0264885	0.0237119	0.00884039	0.0100225	0.0115455	0.0144268	0.01129	0.0320064	0.0354475	0.0446268	0.00812034	0.00507432
TCGA-E9-A22A	Negative	Negative	Positive	0.240474	0.439128	0.00991311	0.501838	0.393286	0.349805	0.813004	0.650195	0.762916	0.850213	0.892997	0.862486	0.891052	0.922849	0.946183	0.959527	0.80499	0.854823	0.901393	0.877006	0.545512	0.734857	0.745709	0.744217	0.493058	0.691126	0.701485	0.68687	0.0534741	0.0605083	0.0331165	0.0558746	0.0565856	0.0888696	0.123611	0.113382	0.0148464	0.0184913	0.0237798	0.0274115	0.0141754	0.0471689	0.0561333	0.0665643	0.0188574	0.0139686
TCGA-E9-A22B	Negative	Negative	Positive	0.243552	0.243126	0.00930856	0.245086	0.26562	0.552057	0.66637	0.447943	0.789977	0.791774	0.80273	0.844107	0.821095	0.842624	0.872711	0.934913	0.695463	0.788303	0.81691	0.84371	0.590148	0.637427	0.671605	0.678797	0.236668	0.529919	0.629299	0.565181	0.0525694	0.0413658	0.0137601	0.0506869	0.0245295	0.035928	0.0499989	0.0445735	0.00464823	0.00501125	0.0073496	0.00787293	0.00937503	0.0185373	0.0255651	0.0313706	0.00492742	0.00390195
TCGA-E9-A22D	Positive	Positive	Positive	0.253985	0.345582	0.0027709	0.319825	0.309391	0.488502	0.813238	0.511498	0.821665	0.876542	0.883998	0.893974	0.745979	0.851946	0.901857	0.897234	0.883922	0.877797	0.877845	0.885471	0.57021	0.863445	0.833728	0.794234	0.561111	0.827522	0.835056	0.78491	0.0641341	0.0607658	0.0328718	0.064566	0.0134345	0.0336441	0.0454157	0.0397177	0.0248738	0.0504003	0.0654867	0.0740198	0.012499	0.0970358	0.109269	0.125255	0.0163409	0.0465047
TCGA-E9-A22E	Negative	Positive	Positive	0.17289	0.375234	0.00328674	0.80057	0.504498	0.171844	0.541606	0.828156	0.709596	0.748861	0.830524	0.791633	0.766176	0.854208	0.963738	0.988983	0.629255	0.78897	0.806611	0.782069	0.401938	0.609199	0.613893	0.59905	0.413239	0.575984	0.560404	0.580757	0.0631837	0.0826178	0.0495686	0.0658829	0.0524538	0.139485	0.204325	0.177641	0.0107294	0.0140457	0.0122464	0.0149006	0.0141535	0.0404342	0.043229	0.0485159	0.0177284	0.0125956
TCGA-E9-A22G	Negative	Negative	Negative	0.501866	0.214257	0.0539272	0.147287	0.36696	0.850439	0.425126	0.149561	0.87244	0.733415	0.799853	0.918147	0.358036	0.5593	0.578228	0.622628	0.913078	0.715445	0.745012	0.843666	0.566389	0.627224	0.694757	0.656237	0.532384	0.595454	0.59416	0.647896	0.192819	0.148723	0.0785847	0.191151	0.0152782	0.0221249	0.02959	0.0261227	0.0536469	0.0683971	0.0663656	0.072313	0.0302494	0.135812	0.126059	0.143737	0.0482108	0.0437276
TCGA-E9-A22H	Negative	Positive	Positive	0.144166	0.259236	0.00178709	0.351087	0.261105	0.310589	0.722804	0.689411	0.76869	0.809848	0.872854	0.849548	0.727972	0.870582	0.893628	0.908173	0.824983	0.881805	0.907635	0.894283	0.601936	0.830152	0.797573	0.802465	0.513223	0.775659	0.843748	0.804021	0.0440883	0.0505698	0.0255886	0.0450923	0.0247706	0.0509263	0.0782341	0.0699854	0.018502	0.0324141	0.0385969	0.0466147	0.0136311	0.0521374	0.0651672	0.0785489	0.0139958	0.0168492
TCGA-EW-A1IW	Positive	Positive	Positive	0.0715613	0.122803	0.00765744	0.152936	0.118849	0.343841	0.751807	0.656159	0.570976	0.653794	0.59719	0.535763	0.565378	0.789091	0.641754	0.616993	0.560914	0.715561	0.623363	0.596393	0.464051	0.669296	0.518215	0.481221	0.379186	0.610097	0.526709	0.464949	0.136045	0.283597	0.0610788	0.136711	0.291405	0.415529	0.349688	0.302305	0.0669212	0.099767	0.126938	0.135231	0.067216	0.151663	0.170281	0.151927	0.0737503	0.0623259
TCGA-EW-A1IX	Negative	Positive	Positive	0.020059	0.0366749	0.00686062	0.0585726	0.0412323	0.268066	0.645918	0.731934	0.464973	0.720028	0.753423	0.523912	0.712694	0.861781	0.775138	0.750177	0.654388	0.757015	0.741462	0.731828	0.389869	0.505563	0.684027	0.527452	0.425508	0.520386	0.550842	0.580106	0.00958261	0.0157114	0.00745736	0.0088634	0.0238805	0.0269258	0.0257877	0.0243841	0.0164259	0.00838134	0.0104858	0.0153838	0.00682919	0.00395438	0.0142029	0.0135857	0.00805211	0.0028641
TCGA-EW-A1IY	Negative	Positive	Positive	0.247019	0.239105	0.0112248	0.250621	0.270434	0.54974	0.64369	0.45026	0.773421	0.813564	0.815459	0.80481	0.734214	0.80261	0.820766	0.821705	0.852337	0.812027	0.800212	0.831081	0.439567	0.536414	0.601191	0.511059	0.348433	0.522251	0.581763	0.533875	0.0663342	0.0639578	0.0318356	0.0660551	0.0239993	0.039426	0.0501534	0.0413999	0.0255678	0.0231824	0.0276664	0.0315675	0.032585	0.0384909	0.0552229	0.0592514	0.0187873	0.0135327
TCGA-EW-A1IZ	Negative	Positive	Positive	0.0700579	0.101949	0.00424111	0.18266	0.13296	0.294047	0.55796	0.705953	0.574478	0.662701	0.680003	0.650832	0.496409	0.67342	0.747711	0.730648	0.699584	0.74178	0.805392	0.812117	0.61906	0.792581	0.89027	0.81433	0.646515	0.802982	0.827726	0.807502	0.0481479	0.0481326	0.0280937	0.0436492	0.0122679	0.0282962	0.0480842	0.0390085	0.0451189	0.0825966	0.11342	0.120382	0.0166192	0.0748975	0.0912957	0.0926824	0.0390028	0.0489574
TCGA-EW-A1J1	Negative	Positive	Positive	0.42072	0.3045	0.00303038	0.384184	0.439083	0.579359	0.504969	0.420641	0.749664	0.763398	0.785565	0.798045	0.657874	0.773916	0.791764	0.784214	0.795502	0.77129	0.799306	0.829377	0.486621	0.735683	0.739874	0.676976	0.471896	0.70419	0.72545	0.683771	0.144479	0.112709	0.0572652	0.139434	0.0559239	0.118683	0.193965	0.158673	0.0313593	0.0707461	0.111383	0.109794	0.0224885	0.0982072	0.138217	0.153509	0.041226	0.0591711
TCGA-EW-A1J2	Negative	Positive	Positive	0.0523999	0.0736247	0.00253781	0.0663238	0.0640023	0.487275	0.836251	0.512725	0.433937	0.802927	0.683223	0.497877	0.629418	0.840504	0.770527	0.686349	0.724284	0.865395	0.738205	0.69419	0.465923	0.800473	0.617916	0.469567	0.551274	0.720202	0.648206	0.529206	0.0163687	0.0365082	0.0181936	0.0166858	0.0223693	0.03521	0.0375167	0.0311773	0.0141477	0.0174565	0.01873	0.0197198	0.0122861	0.0279148	0.0234574	0.0238278	0.0110182	0.00973449
TCGA-EW-A1J3	Positive	Positive	Positive	0.139372	0.157826	0.0155413	0.239647	0.202119	0.401587	0.568396	0.598413	0.588138	0.743778	0.781305	0.665032	0.61229	0.738987	0.746558	0.749333	0.688489	0.774422	0.799691	0.73906	0.475207	0.690594	0.758864	0.595899	0.490594	0.710616	0.713472	0.652848	0.330388	0.41697	0.309369	0.326255	0.186844	0.319832	0.452661	0.358904	0.20432	0.259856	0.369313	0.38941	0.0827305	0.357482	0.503058	0.453665	0.101476	0.131148
TCGA-EW-A1J5	Negative	Positive	Positive	0.5764	0.700469	0.0656115	0.757547	0.718136	0.476358	0.710319	0.523642	0.807174	0.852335	0.87197	0.89241	0.865949	0.876755	0.876737	0.918882	0.940073	0.895553	0.885618	0.91301	0.795392	0.820564	0.794345	0.8246	0.829145	0.842886	0.747253	0.83504	0.148551	0.140334	0.0963215	0.148954	0.190343	0.173999	0.227683	0.215879	0.0954294	0.0690589	0.0712357	0.0927786	0.0452846	0.106889	0.103786	0.13647	0.154732	0.101497
TCGA-EW-A1J6	Negative	Positive	Positive	0.269179	0.0937344	0.00214306	0.0987745	0.206793	0.806734	0.329952	0.193266	0.798597	0.691993	0.711007	0.852315	0.47409	0.668052	0.601501	0.614955	0.756945	0.755649	0.700096	0.799634	0.544866	0.745571	0.643247	0.565304	0.501718	0.699186	0.630886	0.639224	0.114185	0.0670958	0.0288598	0.10675	0.0148862	0.0217437	0.030378	0.0218518	0.0344918	0.0539655	0.0549011	0.0514425	0.0156493	0.048952	0.0547839	0.0476369	0.0163429	0.0177765
TCGA-EW-A1OV	Negative	Negative	Negative	0.446235	0.317627	0.00071155	0.294219	0.408602	0.668027	0.566022	0.331973	0.74269	0.794553	0.720579	0.762601	0.611101	0.769792	0.715959	0.67995	0.872936	0.836077	0.771566	0.801373	0.757721	0.842645	0.809634	0.743713	0.72381	0.89758	0.719443	0.725237	0.491046	0.415198	0.12059	0.476939	0.290814	0.367192	0.40163	0.295945	0.763351	1	0.953832	0.939019	0.422501	1	0.695918	0.902993	0.471513	0.486017
TCGA-EW-A1OW	Negative	Negative	Negative	0.0362869	0.0513965	0.00178795	0.122954	0.0831594	0.234355	0.449494	0.765645	0.375258	0.781986	0.637539	0.444317	0.434858	0.835829	0.718311	0.564045	0.617449	0.820068	0.756333	0.69686	0.435268	0.919372	0.728035	0.563887	0.481584	0.875656	0.791027	0.653305	0.0145234	0.0190022	0.0348966	0.0164636	0.0596485	0.0533983	0.0884875	0.0727857	0.0383639	0.0359981	0.110514	0.114731	0.0269119	0.0437663	0.10263	0.0955236	0.0517716	0.0313694
TCGA-EW-A1OX	Negative	Positive	Positive	0.271188	0.436769	0.00523337	0.63497	0.478327	0.320328	0.664907	0.679672	0.677583	0.747347	0.659597	0.701667	0.670952	0.790136	0.842089	0.84292	0.571524	0.677655	0.630601	0.657401	0.311223	0.488956	0.395627	0.375947	0.494581	0.564128	0.446721	0.553043	0.338752	0.457853	0.0636958	0.32981	0.218554	0.362695	0.486237	0.430276	0.194056	0.0801942	0.0205598	0.0762433	0.0592755	0.074141	0.0543018	0.0777575	0.133836	0.0771831
TCGA-EW-A1OY	Negative	Positive	Positive	0.308676	0.201802	0.00934851	0.106619	0.233783	0.819102	0.628391	0.180898	0.83082	0.839169	0.80006	0.841159	0.762377	0.788977	0.722036	0.747133	0.812737	0.784315	0.623174	0.821527	0.346112	0.503754	0.528511	0.482846	0.470811	0.584994	0.509437	0.541863	0.0536313	0.0406137	0.0232818	0.0525314	0.0221032	0.0275009	0.0487659	0.0398817	0.0106451	0.0106494	0.0345855	0.0301917	0.00973505	0.0220208	0.0613018	0.0545562	0.0284159	0.0283377
TCGA-EW-A1OZ	Positive	Negative	Positive	0.336272	0.516025	0.0240084	0.706757	0.552482	0.347932	0.680147	0.652068	0.745748	0.796479	0.798182	0.823288	0.820979	0.842916	0.904381	0.911614	0.621914	0.738094	0.728961	0.752875	0.420721	0.527547	0.533323	0.524869	0.548472	0.61158	0.499534	0.613938	0.107395	0.124472	0.108131	0.11614	0.0867968	0.120351	0.152104	0.136991	0.0177175	0.0246572	0.0515057	0.0533289	0.0328087	0.0563438	0.0988213	0.0965148	0.0376617	0.0337924
TCGA-EW-A1P0	Negative	Negative	Positive	0.0302429	0.0423413	0.0179898	0.20706	0.122043	0.109422	0.252441	0.890578	0.471405	0.403222	0.404793	0.520341	0.49151	0.546232	0.722964	0.712703	0.373995	0.378587	0.542265	0.506758	0.244656	0.225062	0.385402	0.360501	0.303001	0.204398	0.358289	0.40589	0.051587	0.10115	0.0328671	0.0494981	0.133857	0.251623	0.392021	0.321704	0.0232579	0.0210504	0.0404464	0.0416046	0.038477	0.0581439	0.0949427	0.0842253	0.0536539	0.0330043
TCGA-EW-A1P1	Negative	Negative	Negative	0.0411259	0.0782325	0.00947709	0.130819	0.089947	0.248113	0.632632	0.751887	0.500187	0.736385	0.651356	0.564141	0.587264	0.781057	0.769236	0.749165	0.481785	0.766903	0.757234	0.697273	0.45949	0.6369	0.648265	0.578688	0.335092	0.515565	0.626306	0.558152	0.0101768	0.0154565	0.016125	0.0108431	0.0279995	0.0438132	0.0679193	0.0561369	0.0110415	0.024339	0.0411666	0.0412503	0.0193466	0.034642	0.0535893	0.0526514	0.0205374	0.0161893
TCGA-EW-A1P3	Negative	Positive	Positive	0.534073	0.791131	0.00931012	0.645207	0.636806	0.500226	0.904697	0.499774	0.753029	0.899585	0.856971	0.802173	0.848191	0.937636	0.874273	0.849338	0.831871	0.906002	0.827828	0.834381	0.504764	0.694572	0.632149	0.589647	0.705937	0.865258	0.63789	0.723335	0.572898	0.71403	0.337006	0.591764	1	1	0.996168	1	0.148763	0.153827	0.2189	0.256658	0.0994063	0.26744	0.355989	0.368595	0.346723	0.271087
TCGA-EW-A1P4	Negative	Negative	Negative	0.0668231	0.0523723	0.00876133	0.162912	0.121116	0.310498	0.314633	0.689502	0.536874	0.588582	0.636149	0.616444	0.447136	0.6279	0.681655	0.699173	0.533051	0.68035	0.690274	0.687177	0.398481	0.536833	0.603751	0.601601	0.544216	0.648292	0.688146	0.625873	0.0266705	0.0405547	0.0194323	0.0244426	0.0164082	0.030451	0.0557659	0.0441348	0.0167885	0.0139112	0.020888	0.0234076	0.0103385	0.016073	0.0345097	0.0380243	0.0363434	0.0291328
TCGA-EW-A1P5	Negative	Positive	Positive	0.269074	0.259634	0.0023256	0.183923	0.249666	0.658514	0.757068	0.341486	0.70636	0.845469	0.840701	0.742319	0.815961	0.865577	0.790207	0.808121	0.826888	0.842103	0.764126	0.814331	0.652281	0.741763	0.627046	0.666302	0.454836	0.590477	0.571163	0.594096	0.41044	0.436025	0.155201	0.40295	0.391652	0.388246	0.41376	0.375574	0.11586	0.124405	0.159291	0.161644	0.187805	0.33297	0.352552	0.432798	0.083736	0.0996844
TCGA-EW-A1P6	Negative	Positive	Positive	0.336	0.533071	0.00386287	0.46131	0.428562	0.464051	0.905717	0.535949	0.799037	0.891908	0.886337	0.876511	0.860961	0.945225	0.902654	0.905479	0.766571	0.830445	0.819285	0.81562	0.462959	0.512831	0.479353	0.47009	0.558854	0.578763	0.448159	0.546752	0.0680812	0.0814996	0.0379453	0.0703582	0.0678364	0.0968992	0.132691	0.119305	0.0151061	0.013007	0.0154001	0.019687	0.0301452	0.0268179	0.0294747	0.043573	0.0361976	0.0197999
TCGA-EW-A1P7	Negative	Negative	Negative	0.140344	0.25973	0.0107758	0.617688	0.393303	0.181236	0.480844	0.818764	0.444727	0.729453	0.720744	0.480188	0.637978	0.825377	0.834949	0.75203	0.642841	0.802365	0.810947	0.760265	0.507675	0.726068	0.758918	0.613873	0.504106	0.769378	0.771026	0.660679	0.211019	0.422997	0.140494	0.202251	0.414525	0.742164	1	0.796632	0.134815	0.301577	0.592022	0.606469	0.0946436	0.397783	0.560545	0.508762	0.276205	0.370977
TCGA-EW-A1P8	Negative	Negative	Negative	0.613359	0.195712	0.0743158	0.129369	0.42295	0.905111	0.336937	0.0948889	0.765972	0.679975	0.71662	0.825254	0.372974	0.527383	0.545119	0.5295	0.721578	0.685227	0.663726	0.741653	0.616087	0.60821	0.623993	0.604484	0.375972	0.563043	0.580858	0.534109	0.849144	0.686431	0.298322	0.832012	0.0930454	0.161513	0.258788	0.17853	0.0881947	0.270093	0.301991	0.27445	0.178758	0.532161	0.575998	0.515584	0.148347	0.25143
TCGA-EW-A1PA	Negative	Positive	Positive	0.272419	0.415165	0.0133526	0.48283	0.402332	0.393269	0.751361	0.606731	0.704761	0.78844	0.772086	0.769571	0.831098	0.854116	0.871641	0.87994	0.876957	0.857292	0.8545	0.860939	0.811837	0.877284	0.803965	0.811622	0.784064	0.863737	0.763885	0.81551	0.0757334	0.0885545	0.0514128	0.0771036	0.0852108	0.106264	0.140532	0.130377	0.0789061	0.0890554	0.10574	0.121568	0.0395723	0.121189	0.122532	0.152311	0.0872285	0.0820557
TCGA-EW-A1PB	Negative	Negative	Negative	0.46363	0.341724	0.0601623	0.212585	0.377585	0.75792	0.65897	0.24208	0.76613	0.84226	0.80474	0.822174	0.495732	0.749996	0.692475	0.687108	0.954119	0.865782	0.813286	0.869953	0.662385	0.802446	0.708363	0.69929	0.74394	0.838889	0.744851	0.744487	0.0817271	0.0830415	0.0584172	0.0838788	0.0191687	0.0271223	0.0515624	0.0420409	0.0683785	0.0598559	0.0502163	0.0660859	0.0364691	0.0817339	0.081208	0.106849	0.061775	0.0498617
TCGA-EW-A1PD	Positive	Positive	Positive	0.056695	0.0844758	0.00130753	0.12576	0.0964764	0.334347	0.636945	0.665653	0.506083	0.711057	0.663887	0.568501	0.573186	0.792612	0.694133	0.649415	0.539429	0.713337	0.626153	0.611971	0.328572	0.533271	0.56275	0.46145	0.236884	0.407446	0.415156	0.420327	0.0407328	0.04045	0.0178479	0.0372734	0.0570846	0.0547548	0.0972063	0.0819063	0.00653375	0.00418476	0.0120927	0.0118751	0.0131376	0.0165098	0.0351812	0.034905	0.0101758	0.00280956
TCGA-EW-A1PE	Negative	Positive	Positive	0.390819	0.407002	0.00666523	0.378697	0.418879	0.562699	0.7075	0.437301	0.770337	0.833414	0.830355	0.844	0.840966	0.864139	0.867201	0.889477	0.789347	0.816345	0.781372	0.831838	0.441004	0.624077	0.614109	0.540884	0.517913	0.665599	0.616907	0.653418	0.0855695	0.0781637	0.0280668	0.0849714	0.0524036	0.0842208	0.102703	0.0889895	0.0166931	0.0195704	0.0230138	0.0263355	0.0211884	0.0442396	0.0536875	0.0601626	0.0471394	0.0472177
TCGA-EW-A1PF	Negative	Positive	Positive	0.0705041	0.147348	0.000224827	0.180107	0.131933	0.299002	0.812703	0.700998	0.656452	0.839911	0.867711	0.71623	0.778657	0.950022	0.915683	0.844496	0.717045	0.866385	0.873107	0.854328	0.394475	0.593984	0.679224	0.487107	0.380123	0.746872	0.659979	0.592186	0.0103741	0.0149679	0.0101379	0.011144	0.0175695	0.0436459	0.0607576	0.0511347	0.00426272	0.0106386	0.0228917	0.0245924	0.0111504	0.0207451	0.0336634	0.032445	0.00762984	0.00608245
TCGA-EW-A1PG	Negative	Positive	Positive	0.140322	0.150906	0.00220521	0.121806	0.143255	0.593519	0.766602	0.406481	0.793848	0.891051	0.814627	0.816908	0.776167	0.879427	0.810367	0.775069	0.769547	0.835369	0.768049	0.795541	0.410134	0.601668	0.56529	0.447249	0.390828	0.548105	0.478139	0.466418	0.0566647	0.0593069	0.0212764	0.0561209	0.0938628	0.10458	0.124761	0.111852	0.0159669	0.0161385	0.0266329	0.0291138	0.0185277	0.0385633	0.0481114	0.0471794	0.0203777	0.0126545
[truncated: 561 more columns]
