# Supplementary material for: Pathologist-interpretable breast cancer subtyping and stratification from AI-inferred nuclear features
Source: bioRxiv. 2025 Sep 6:2025.09.04.674077. Preprint. [Version 1] doi: 10.1101/2025.09.04.674077 (PMC12466788; doi:10.1101/2025.09.04.674077)
Supplement: Supplement 2 [file media-2.zip › EXPAND_SupplementaryTables/SupplementaryTable9.xlsx]

## Sheet: NPIFs
Nuclear PIFs
STD[CANCER_NUCLEUS_AREA]_H & E
STD[CANCER_NUCLEUS_MAJOR_AXIS_LENGTH]_H & E
STD[CANCER_NUCLEUS_MINOR_AXIS_LENGTH]_H & E
STD[CANCER_NUCLEUS_PERIMETER]_H & E
STD[CANCER_NUCLEUS_CIRCULARITY]_H & E
STD[CANCER_NUCLEUS_ECCENTRICITY]_H & E
MEAN[CANCER_NUCLEUS_AREA]_H & E
MEAN[CANCER_NUCLEUS_MAJOR_AXIS_LENGTH]_H & E
MEAN[CANCER_NUCLEUS_MINOR_AXIS_LENGTH]_H & E
MEAN[CANCER_NUCLEUS_PERIMETER]_H & E
MEAN[CANCER_NUCLEUS_CIRCULARITY]_H & E
MEAN[CANCER_NUCLEUS_ECCENTRICITY]_H & E
